# Supplementary material for: Genome-Wide Identification of the AGC Protein Kinase Gene Family Related to Photosynthesis in Rice (Oryza sativa)
Source: Int J Mol Sci. 2022 Oct 19;23(20):12557. doi: 10.3390/ijms232012557 (PMC9603967; doi:10.3390/ijms232012557)
Supplement: Supplementary file 1 [file ijms-23-12557-s001.zip › Supplemental Table S1.xlsx]

## Sheet: Sheet1
Table S1 The ID information of AGC genes in Arabidopsis and rice
Arabidopsis			O. sativa, japonica		O. sativa, indica		O. nivara		O. rufipogon		O. glaberrima		O. meridionalis		O. barthii		O. glumaepatula		O. longistaminata
Gene	Locus ID		Os01g0174700		BGIOSGA008959		ONIVA01G05450		ORUFI01G05090		ORGLA01G0044400		OMERI01G04800		OBART01G04820		OGLUM01G05250		KN538780.1_FGP016
AGC1–6	AT1G16440		Os01g0233800		BGIOSGA010794		ONIVA01G10990		ORUFI01G09210		ORGLA01G0327900		OMERI01G08450		OBART01G08380		OGLUM01G09650		KN538969.1_FGP006
IRE-4	AT1G45160		Os01g0872800		BGIOSGA036832		ONIVA01G18870		ORUFI01G42240		ORGLA02G0112400		OMERI01G35790		OBART01G38870		OGLUM01G27690		AMDW01040610.1_FGP001
IRE-3	AT1G48490		Os02g0603000		BGIOSGA019454		ONIVA01G43700		ORUFI02G12650		ORGLA02G0199900		OMERI02G22720		OBART02G12520		OGLUM01G43130		KN538822.1_FGP002
AGC2–3	AT1G51170		Os02g0654300		BGIOSGA030133		ONIVA02G03140		ORUFI02G24600		ORGLA02G0226100		OMERI02G25720		OBART02G23190		OGLUM02G12380		KN539580.1_FGP007
AGC1–7	AT1G79250		Os02g0725000		BGIOSGA013204		ONIVA02G26090		ORUFI02G27780		ORGLA02G0263300		OMERI02G29700		OBART02G26390		OGLUM02G23570		KN538889.1_FGP018
S6K1	AT3G08720		Os03g0334000		BGIOSGA006096		ONIVA02G28770		ORUFI02G32480		ORGLA03G0156400		OMERI03G14610		OBART02G30790		OGLUM02G26790		KN540026.1_FGP005
S6K2	AT3G08730		Os03g0711800		BGIOSGA002282		ONIVA02G33900		ORUFI03G16890		ORGLA03G0293200		OMERI03G28310		OBART03G16340		OGLUM02G31490		KN539044.1_FGP008
PDK1–2	AT3G10540		Os04g0304200		BGIOSGA037819		ONIVA03G17320		ORUFI03G32970		ORGLA04G0053000		OMERI03G28900		OBART03G31660		OGLUM03G16700		KN538757.1_FGP016
AGC1–5	AT3G12690		Os04g0488700		BGIOSGA015373		ONIVA03G32970		ORUFI04G08020		ORGLA04G0087400		OMERI04G06190		OBART04G07030		OGLUM03G31920		KN538765.1_FGP019
IRE-H1	AT3G17850		Os04g0546300		BGIOSGA028896		ONIVA04G05290		ORUFI04G12910		ORGLA04G0139500		OMERI04G06690		OBART04G11720		OGLUM04G06790		KN538864.1_FGP006
AGC2–4	AT3G20830		Os05g0237400		BGIOSGA009932		ONIVA04G09670		ORUFI04G18310		ORGLA04G0176700		OMERI04G10340		OBART04G16870		OGLUM04G11390		AMDW01039801.1_FGP001
AGC2–1	AT3G25250		Os06g0291600		BGIOSGA034806		ONIVA04G14960		ORUFI04G22190		ORGLA05G0071400		OMERI04G14220		OBART04G20600		OGLUM04G16890		KN538879.1_FGP003
PK7	AT3G27580		Os07g0680900		BGIOSGA008736		ONIVA04G18870		ORUFI05G08910		ORGLA06G0106100		OMERI04G17080		OBART05G08270		OGLUM04G20570		KN538699.1_FGP041
PHOT1	AT3G45780		Os08g0491200		BGIOSGA021418		ONIVA05G08820		ORUFI06G11970		ORGLA06G0298700		OMERI05G07050		OBART06G11420		OGLUM05G08690		KN538860.1_FGP013
AGC1–2	AT4G26610		Os09g0258500		BGIOSGA036995		ONIVA07G26170		ORUFI07G27470		ORGLA07G0208100		OMERI06G13350		OBART07G26460		OGLUM06G12310		KN539016.1_FGP001
PDK1–1	AT5G04510		Os09g0478500		BGIOSGA031006		ONIVA08G20900		ORUFI08G21130		ORGLA08G0165200		OMERI07G06370		OBART08G18980		OGLUM07G26500		KN539440.1_FGP002
PK5	AT5G47750		Os09g0486700		BGIOSGA026398		ONIVA09G02950		ORUFI09G02840		ORGLA09G0022400		OMERI07G23080		OBART09G02590		OGLUM08G19930		KN539826.1_FGP006
AGC1–1	AT5G55910		Os10g0562500		BGIOSGA003082		ONIVA09G04270		ORUFI09G15010		ORGLA09G0112300		OMERI08G00290		OBART09G13970		OGLUM09G03090		AMDW01039571.1_FGP001
PHOT2	AT5G58140		Os11g0102200		BGIOSGA036198		ONIVA09G14540		ORUFI09G15740		ORGLA10G0137700		OMERI08G14970		OBART09G14570		OGLUM09G14610		KN539135.1_FGP002
IRE	AT5G62310		Os11g0150700		BGIOSGA036836		ONIVA09G15170		ORUFI10G19810		ORGLA11G0030200		OMERI09G10760		OBART10G18630		OGLUM09G15220		KN539063.1_FGP003
			Os12g0101800		BGIOSGA030968		ONIVA09G16460		ORUFI11G03140		ORGLA12G0028500		OMERI09G11330		OBART11G00080		OGLUM10G18710		KN540090.1_FGP007
			Os12g0149700		BGIOSGA033446		ONIVA10G21130		ORUFI12G00100		ORGLA12G0109600		OMERI11G00330		OBART11G03270		OGLUM11G00120		KN538695.1_FGP073
			Os12g0480200		BGIOSGA014831		ONIVA12G00020		ORUFI12G03440		ORGLA12G0160200		OMERI11G02990		OBART12G03020		OGLUM11G02870		KN538978.1_FGP015
			Os12g0614600		BGIOSGA007978		ONIVA12G02630		ORUFI12G13160		ORGLA12G0165300		OMERI12G08580		OBART12G12040		OGLUM12G03660		KN539753.1_FGP008
			Os12g0621500		BGIOSGA015138		ONIVA12G12120		ORUFI12G20970				OMERI12G13440		OBART12G19220		OGLUM12G13600		AMDW01040577.1_FGP001
					BGIOSGA000412				ORUFI12G21440								OGLUM12G20420		KN544819.1_FGP001
																	OGLUM12G20900		KN539854.1_FGP006
																			AMDW01040151.1_FGP001
