# Supplementary material for: Genome-Wide Identification of the AGC Protein Kinase Gene Family Related to Photosynthesis in Rice (Oryza sativa)
Source: Int J Mol Sci. 2022 Oct 19;23(20):12557. doi: 10.3390/ijms232012557 (PMC9603967; doi:10.3390/ijms232012557)
Supplement: Supplementary file 1 [file ijms-23-12557-s001.zip › Supplemental Table S2.xlsx]

## Sheet: Sheet1
Table S2 The information of each motif
Motif 1	FSEDAARFYAAEVVLALEYLHMLGIVYRDLKPENVLVRDDGHIMLTDFDL
Motif 2	RSMSFVGTHEYLAPEIIKGEGHGSAVDWWTLGIFLYELLYGKTPFKGSGN
Motif 3	YFAMKVMDKASLASRNKLLRAQTEREILQLLDHPFLPTLY
Motif 4	GATEIKQHPFFEGVNWALJRC
Motif 5	TSFETDKFSCLVMEFCPGGDLHSLRQRQP
Motif 6	AIQSVRTRGGRLGLDDFRLLKRLGCGDIGSVYLVELRGTGE
Motif 7	VSFAARDLIRGLLVKDPQKRL
Motif 8	ATLFNVVGQPLRFPE
Motif 9	IRDAIDNQAEVTVQLINYTKSGKKFWNLFHLQPMRDQKGEVQYFIGVQLD
Motif 10	RIEKNFVITDPRLPDNPIIFASDSFLELTEYSREEILGRNCRFLQGPETD
