# Supplementary material for: Genome-Wide Identification of the AGC Protein Kinase Gene Family Related to Photosynthesis in Rice (Oryza sativa)
Source: Int J Mol Sci. 2022 Oct 19;23(20):12557. doi: 10.3390/ijms232012557 (PMC9603967; doi:10.3390/ijms232012557)
Supplement: Supplementary file 1 [file ijms-23-12557-s001.zip › Supplemental Table S3.xlsx]

## Sheet: Sheet1
Table S3 The information on collinear pairs identified in Oryza species
O. sativa, japonica			O. sativa, indica			O. nivara			O. rufipogon			O. glaberrima			O. meridionalis			O. barthii			O. glumaepatula
Os01g0233800	Os05g0237400		BGIOSGA003082	BGIOSGA019454		ONIVA01G18870	ONIVA12G02630		ORUFI01G09210	ORUFI05G08910		ORGLA11G0030200	ORGLA12G0028500		OMERI11G02990	OMERI04G10340		OBART01G08380	OBART05G08270		OGLUM01G09650	OGLUM05G08690
Os11g0150700	Os12g0149700		BGIOSGA034806	BGIOSGA036995		ONIVA01G18870	ONIVA04G09670		ORUFI02G24600	ORUFI04G18310		ORGLA11G0030200	ORGLA04G0087400		OMERI02G25720	OMERI04G17080		OBART11G03270	OBART12G03020		OGLUM10G18710	OGLUM04G20570
Os02g0603000	Os04g0488700		BGIOSGA034806	BGIOSGA015138		ONIVA01G10990	ONIVA05G08820		ORUFI02G27780	ORUFI04G22190		ORGLA12G0028500	ORGLA04G0087400		OMERI02G22720	OMERI04G14220		OBART11G03270	OBART04G11720		OGLUM11G02870	OGLUM12G03660
Os02g0654300	Os04g0546300		BGIOSGA036995	BGIOSGA015138		ONIVA12G02630	ONIVA04G09670		ORUFI02G32480	ORUFI09G15010		ORGLA02G0226100	ORGLA04G0176700		OMERI03G14610	OMERI07G23080		OBART12G03020	OBART04G11720		OGLUM11G02870	OGLUM04G11390
Os02g0725000	Os09g0478500		BGIOSGA006096	BGIOSGA014831		ONIVA02G28770	ONIVA04G18870		ORUFI03G16890	ORUFI07G27470		ORGLA02G0199900	ORGLA04G0139500		OMERI08G14970	OMERI09G10760		OBART02G23190	OBART04G16870		OGLUM02G23570	OGLUM04G16890
Os08g0491200	Os09g0478500		BGIOSGA008959	BGIOSGA030968		ONIVA02G33900	ONIVA09G14540		ORUFI08G21130	ORUFI09G15010		ORGLA02G0263300	ORGLA06G0106100					OBART02G26390	OBART04G20600		OGLUM02G26790	OGLUM04G20570
			BGIOSGA010794	BGIOSGA026398		ONIVA03G17320	ONIVA07G26170		ORUFI11G03140	ORUFI12G03440		ORGLA02G0263300	ORGLA08G0165200					OBART03G16340	OBART07G26460		OGLUM02G31490	OGLUM09G14610
			BGIOSGA028896	BGIOSGA030968		ONIVA08G20900	ONIVA09G14540		ORUFI11G03140	ORUFI04G12910								OBART08G18980	OBART09G13970		OGLUM03G16700	OGLUM07G26500
									ORUFI12G03440	ORUFI04G12910											OGLUM08G19930	OGLUM09G14610
