# Supplementary material for: Genome-Wide Identification of the AGC Protein Kinase Gene Family Related to Photosynthesis in Rice (Oryza sativa)
Source: Int J Mol Sci. 2022 Oct 19;23(20):12557. doi: 10.3390/ijms232012557 (PMC9603967; doi:10.3390/ijms232012557)
Supplement: Supplementary file 1 [file ijms-23-12557-s001.zip › Supplemental Table S4.xlsx]

## Sheet: Sheet1
Table S4 The gene-CDS-haplotype (gcHap) number and Shannon’s equitability (EH) and Nei’s genetic identity (INei) of AGC genes in 3KRG
Gene	Locus ID	gcHap number							Unique gcHap number					Shannon’s equitability (EH)						Nei’s genetic identity (INei)
		Whole	Major gcHap	Aus	Bas	Adm	XI	GJ	Aus	Bas	Adm	XI	GJ	Whole	Aus	Bas	Adm	XI	GJ	XI-GJ	Aus-XI	Aus-GJ	XI-Bas	Aus-Bas	GJ-Bas	XI-Adm	Adm-GJ	Aus-Adm	Adm-Bas
OsAGC1	Os01g0174700	257	4	32	19	29	149	81	14	10	13	118	70	0.27203	0.259046	0.402301	0.515015	0.221494	0.279024	0.203622	0.998648	0.178819	0.734237	0.728454	0.631047	0.915644	0.542258	0.905401	0.866891
OsAGC2	Os01g0233800	175	10	30	27	29	119	59	16	7	7	69	23	0.293933	0.294528	0.577356	0.559703	0.288215	0.287093	0.985579	0.0819435	0.00996458	0.817744	0.602829	0.777626	0.904711	0.855111	0.455627	0.942189
OsAGC3	Os01g0872800	31	4	7	9	13	20	12	0	1	3	7	2	0.173819	0.147187	0.139866	0.412602	0.141112	0.0448894	0.0504341	0.779686	0.0156168	0.057399	0.0176466	0.99929	0.660373	0.737208	0.567037	0.743351
OsAGC4	Os02g0603000	1211	5	110	57	68	710	386	80	44	50	630	320	0.590031	0.689198	0.862514	0.833055	0.548468	0.636147	0.577363	0.897172	0.473095	0.203433	0.481441	0.230825	0.892711	0.595166	0.840433	0.31042
OsAGC5	Os02g0654300	113	4	16	11	17	78	31	4	5	4	54	19	0.204969	0.101266	0.181297	0.388635	0.195115	0.0879828	0.132418	0.904437	0.0448662	0.143923	0.057655	0.998945	0.627721	0.814834	0.565908	0.822963
OsAGC6	Os02g0725000	29	4	6	5	8	18	10	1	1	2	12	5	0.146778	0.171222	0.0955144	0.341127	0.0886738	0.0274627	0.0211357	0.359029	0.173512	0.0349328	0.168443	0.998573	0.47825	0.832635	0.446997	0.847287
OsAGC7	Os03g0334000	18	1	6	3	3	14	6	2	1	1	7	0	0.0139502	0.0295074	0.0323116	0.0248135	0.0141738	0.0120763	0.999992	0.99996	0.999947	0.999813	0.999752	0.999831	0.999915	0.999923	0.99988	0.999709
OsAGC8	Os03g0711800	497	10	68	43	41	343	92	47	30	20	284	54	0.475564	0.62203	0.774201	0.622917	0.521224	0.330677	0.934182	0.0857654	0.0518111	0.795113	0.130836	0.819483	0.916507	0.92922	0.134098	0.813373
OsAGC9	Os04g0304200	112	5	20	16	14	84	28	8	6	3	55	11	0.209878	0.199891	0.259058	0.378683	0.235167	0.0704612	0.537118	0.661775	0.0481613	0.571888	0.0957026	0.997085	0.88055	0.703242	0.718612	0.737065
OsAGC10	Os04g0488700	21	3	5	5	5	15	8	0	1	2	7	3	0.108542	0.146317	0.0981366	0.246093	0.0766084	0.0233134	0.150752	0.777846	0.738317	0.174943	0.753795	0.999076	0.735369	0.724959	0.958313	0.747548
OsAGC11	Os04g0546300	27	4	4	5	9	21	7	1	2	3	10	0	0.121903	0.0727112	0.115417	0.278993	0.13045	0.0168944	0.444015	0.939504	0.113417	0.507636	0.184564	0.996975	0.85526	0.799321	0.638451	0.841347
OsAGC12	Os05g0237400	592	7	90	31	49	393	117	72	21	23	335	79	0.445033	0.644949	0.485693	0.717217	0.47347	0.290195	0.523914	0.432706	0.0332026	0.4845	0.0300562	0.989236	0.767756	0.799717	0.407545	0.78325
OsAGC13	Os06g0291600	152	9	18	8	21	114	40	8	4	8	87	16	0.252055	0.166128	0.135654	0.44864	0.293027	0.207868	0.945735	0.827542	0.942102	0.842492	0.989279	0.954848	0.922331	0.953356	0.912409	0.921912
OsAGC14	Os07g0680900	26	3	7	4	6	15	8	3	1	2	10	5	0.110181	0.117267	0.186494	0.250073	0.0941819	0.0228569	0.255868	0.998577	0.207967	0.598084	0.557319	0.926823	0.741209	0.798588	0.7055	0.955662
OsAGC15	Os08g0491200	52	5	9	8	11	34	22	4	2	4	17	7	0.131216	0.164617	0.124031	0.261015	0.0937882	0.154809	0.920725	0.645104	0.53254	0.996278	0.597958	0.923883	0.990612	0.925687	0.682443	0.985949
OsAGC16	Os09g0258500	67	7	11	11	13	43	22	1	6	4	27	10	0.164832	0.159682	0.240763	0.361947	0.100743	0.102023	0.032627	0.984034	0.201316	0.0898232	0.25723	0.992989	0.702012	0.63856	0.793338	0.666962
OsAGC17	Os09g0478500	43	5	9	7	13	31	15	2	1	1	17	5	0.147552	0.146164	0.10815	0.323281	0.138775	0.0316192	0.311301	0.306328	0.982443	0.31141	0.983487	0.999185	0.47686	0.956599	0.9493	0.959929
OsAGC18	Os09g0486700	608	13	100	43	66	376	157	41	18	27	317	114	0.541794	0.736952	0.729431	0.84208	0.508358	0.473357	0.0138712	0.668755	0.664877	0.0552211	0.631812	0.901382	0.737296	0.460806	0.776958	0.461963
OsAGC19	Os10g0562500	32	4	10	9	12	22	11	4	2	1	9	1	0.143273	0.166151	0.1783	0.322277	0.130798	0.0675668	0.312745	0.41419	0.992345	0.326137	0.993626	0.998593	0.637219	0.922834	0.958766	0.928046
OsAGC20	Os11g0102200	2633	0	197	74	97	1696	622	186	58	79	1679	582	0.969201	0.994307	0.991576	0.996915	0.989354	0.919315	0.0476662	0.028967	0.0748074	0	0	0.133172	0.0155021	0.131651	0.0413057	0.0111803
OsAGC21	Os11g0150700	472	7	60	24	46	315	97	32	16	28	272	74	0.379491	0.506424	0.489997	0.659376	0.384631	0.197749	0.0723911	0.785174	0.0844843	0.933702	0.640816	0.298684	0.625982	0.77714	0.584265	0.741116
OsAGC22	Os12g0101800	1904	5	177	63	91	1334	340	141	39	67	1283	298	0.86741	0.959512	0.928397	0.97167	0.926417	0.700147	0.0900949	0.215899	0.19689	0.0932661	0.225188	0.614861	0.142291	0.411915	0.163773	0.357143
OsAGC23	Os12g0149700	102	5	16	11	14	70	25	8	3	4	54	14	0.189076	0.292609	0.215466	0.388586	0.13923	0.0537109	0.0436255	0.31599	0.358365	0.0495989	0.387411	0.996885	0.61649	0.743035	0.498224	0.747868
OsAGC24	Os12g0480200	75	4	13	10	8	56	17	5	3	2	41	8	0.169627	0.286674	0.29928	0.304994	0.179927	0.135483	0.882467	0.926926	0.93217	0.820468	0.914591	0.989663	0.854753	0.980117	0.93988	0.979863
OsAGC25	Os12g0614600	842	7	102	52	64	466	233	84	37	37	423	207	0.547322	0.641118	0.798953	0.836266	0.49402	0.471709	0.0301797	0.0493253	0.0250914	0.0301811	0.172458	0.908594	0.683265	0.450486	0.298726	0.461258
OsAGC26	Os12g0621500	38	1	10	5	9	25	12	3	2	4	13	2	0.0396859	0.138473	0.0762578	0.11695	0.0295569	0.0325223	0.999833	0.992157	0.991922	0.999299	0.994628	0.999138	0.999149	0.998984	0.995011	0.999044
