# Supplementary material for: Genome-Wide Identification of the AGC Protein Kinase Gene Family Related to Photosynthesis in Rice (Oryza sativa)
Source: Int J Mol Sci. 2022 Oct 19;23(20):12557. doi: 10.3390/ijms232012557 (PMC9603967; doi:10.3390/ijms232012557)
Supplement: Supplementary file 1 [file ijms-23-12557-s001.zip › Supplemental Table S5.xlsx]

## Sheet: Sheet1
Table S5 Detailed information of CREs in OsAGC genes
Gene	CRE	CRE sequence	Start site	Length	Stand	Species	Description
OsAGC1	ABRE	GCAACGTGTC	1107	9	+	Hordeum vulgare	abscisic acid responsiveness
OsAGC1	ABRE	ACGTG	862	5	+	Arabidopsis thaliana	abscisic acid responsiveness
OsAGC1	ABRE	ACGTG	1618	5	-	Arabidopsis thaliana	abscisic acid responsiveness
OsAGC1	ARE	AAACCA	55	6	+	Zea mays	anoxic specific inducibility
OsAGC1	ARE	AAACCA	1518	6	+	Zea mays	anoxic specific inducibility
OsAGC1	circadian	CAAAGATATC	193	9	-	Lycopersicon esculentum	circadian control
OsAGC1	MBS	CAACTG	1011	6	+	Arabidopsis thaliana	drought-inducibility
OsAGC1	G-box	CACGTC	861	6	-	Zea mays	light responsiveness
OsAGC1	G-box	CACGTC	1618	6	+	Zea mays	light responsiveness
OsAGC1	ATCT-motif	AATCTAATCC	1479	9	+	Pisum sativum	light responsiveness
OsAGC1	ATCT-motif	AATCTAATCC	1843	9	-	Pisum sativum	light responsiveness
OsAGC1	AE-box	AGAAACAA	579	8	-	Arabidopsis thaliana	light responsiveness
OsAGC1	AE-box	AGAAACAA	1691	8	-	Arabidopsis thaliana	light responsiveness
OsAGC1	CGTCA-motif	CGTCA	343	5	-	Hordeum vulgare	MeJA responsiveness
OsAGC1	TGACG-motif	TGACG	343	5	+	Hordeum vulgare	MeJA responsiveness
OsAGC1	CAT-box	GCCACT	867	6	+	Arabidopsis thaliana	meristem expression
OsAGC1	TCA-element	CCATCTTTTT	824	9	-	Nicotiana tabacum	salicylic acid responsiveness
OsAGC1	O2-site	GATGACATGG	1864	9	-	Zea mays	zein metabolism regulation
OsAGC2	ABRE	GCCGCGTGGC	561	9	+	Oryza sativa	abscisic acid responsiveness
OsAGC2	ABRE	ACGTG	6	5	-	Arabidopsis thaliana	abscisic acid responsiveness
OsAGC2	ABRE	CACGTG	87	6	+	Arabidopsis thaliana	abscisic acid responsiveness
OsAGC2	ABRE	ACGTG	88	5	+	Arabidopsis thaliana	abscisic acid responsiveness
OsAGC2	ABRE	ACGTG	117	5	-	Arabidopsis thaliana	abscisic acid responsiveness
OsAGC2	ABRE	ACGTG	1411	5	+	Arabidopsis thaliana	abscisic acid responsiveness
OsAGC2	ARE	AAACCA	1102	6	-	Zea mays	anoxic specific inducibility
OsAGC2	ARE	AAACCA	1417	6	-	Zea mays	anoxic specific inducibility
OsAGC2	ARE	AAACCA	1941	6	+	Zea mays	anoxic specific inducibility
OsAGC2	GC-motif	CCCCCG	641	6	+	Zea mays	anoxic specific inducibility
OsAGC2	TGA-element	AACGAC	1314	6	+	Brassica oleracea	auxin responsiveness
OsAGC2	P-box	CCTTTTG	1494	7	+	Oryza sativa	gibberellin responsiveness
OsAGC2	GARE-motif	TCTGTTG	1853	7	+	Brassica oleracea	gibberellin responsiveness
OsAGC2	Sp1	GGGCGG	653	6	-	Oryza sativa	light responsiveness
OsAGC2	G-box	CACGAC	589	6	+	Zea mays	light responsiveness
OsAGC2	G-box	CACGTC	1410	6	-	Zea mays	light responsiveness
OsAGC2	G-box	CACGAC	1575	6	+	Zea mays	light responsiveness
OsAGC2	G-Box	CACGTT	6	6	+	Pisum sativum	light responsiveness
OsAGC2	G-Box	CACGTG	87	6	+	Pisum sativum	light responsiveness
OsAGC2	G-box	CACGTG	87	6	+	Arabidopsis thaliana	light responsiveness
OsAGC2	G-box	TACGTG	117	6	-	Arabidopsis thaliana	light responsiveness
OsAGC2	ATCT-motif	AATCTAATCC	179	10	-	Pisum sativum	light responsiveness
OsAGC2	MRE	AACCTAA	1078	7	-	Petroselinum crispum	light responsiveness
OsAGC2	TGACG-motif	TGACG	78	5	-	Hordeum vulgare	MeJA responsiveness
OsAGC2	TGACG-motif	TGACG	125	5	-	Hordeum vulgare	MeJA responsiveness
OsAGC2	TGACG-motif	TGACG	317	5	-	Hordeum vulgare	MeJA responsiveness
OsAGC2	TGACG-motif	TGACG	446	5	+	Hordeum vulgare	MeJA responsiveness
OsAGC2	TGACG-motif	TGACG	1319	5	-	Hordeum vulgare	MeJA responsiveness
OsAGC2	CGTCA-motif	CGTCA	78	5	+	Hordeum vulgare	MeJA responsiveness
OsAGC2	CGTCA-motif	CGTCA	125	5	+	Hordeum vulgare	MeJA responsiveness
OsAGC2	CGTCA-motif	CGTCA	317	5	+	Hordeum vulgare	MeJA responsiveness
OsAGC2	CGTCA-motif	CGTCA	446	5	-	Hordeum vulgare	MeJA responsiveness
OsAGC2	CGTCA-motif	CGTCA	1319	5	+	Hordeum vulgare	MeJA responsiveness
OsAGC2	CAT-box	GCCACT	63	6	+	Arabidopsis thaliana	meristem expression
OsAGC3	ARE	AAACCA	230	6	-	Zea mays	anoxic specific inducibility
OsAGC3	P-box	CCTTTTG	156	7	-	Oryza sativa	gibberellin responsiveness
OsAGC3	Sp1	GGGCGG	1968	6	-	Oryza sativa	light responsiveness
OsAGC3	Box 4	ATTAAT	1080	6	-	Petroselinum crispum	light responsiveness
OsAGC3	TCCC-motif	TCTCCCT	1647	7	+	Spinacia oleracea	light responsiveness
OsAGC3	GTGGC-motif	CAGCGTGTGGC	448	10	+	Hordeum vulgare	light responsiveness
OsAGC3	TCT-motif	TCTTAC	216	6	+	Arabidopsis thaliana	light responsiveness
OsAGC3	GTGGC-motif	CATCGTGTGGC	557	10	+	Arabidopsis thaliana	light responsiveness
OsAGC3	LTR	CCGAAA	1781	6	+	Hordeum vulgare	low-temperature responsiveness
OsAGC3	TGACG-motif	TGACG	548	5	+	Hordeum vulgare	MeJA responsiveness
OsAGC3	CGTCA-motif	CGTCA	548	5	-	Hordeum vulgare	MeJA responsiveness
OsAGC3	CAT-box	GCCACT	413	6	-	Arabidopsis thaliana	meristem expression
OsAGC3	CAT-box	GCCACT	1592	6	+	Arabidopsis thaliana	meristem expression
OsAGC4	ABRE	CACGTG	1490	6	-	Arabidopsis thaliana	abscisic acid responsiveness
OsAGC4	ABRE	ACGTG	1491	5	+	Arabidopsis thaliana	abscisic acid responsiveness
OsAGC4	ABRE	CACGTG	1712	6	-	Arabidopsis thaliana	abscisic acid responsiveness
OsAGC4	ABRE	ACGTG	1713	5	+	Arabidopsis thaliana	abscisic acid responsiveness
OsAGC4	ARE	AAACCA	660	6	-	Zea mays	anoxic specific inducibility
OsAGC4	TGA-box	TGACGTAA	1191	8	+	Glycine max	auxin responsiveness
OsAGC4	MBS	CAACTG	174	6	-	Arabidopsis thaliana	drought-inducibility
OsAGC4	MBS	CAACTG	759	6	+	Arabidopsis thaliana	drought-inducibility
OsAGC4	MBS	CAACTG	997	6	+	Arabidopsis thaliana	drought-inducibility
OsAGC4	GCN4_motif	TGAGTCA	141	7	-	Oryza sativa	endosperm expression
OsAGC4	P-box	CCTTTTG	442	7	-	Oryza sativa	gibberellin responsiveness
OsAGC4	GARE-motif	TCTGTTG	292	7	+	Brassica oleracea	gibberellin responsiveness
OsAGC4	GT1-motif	GGTTAAT	1033	7	-	Avena sativa	light responsiveness
OsAGC4	GT1-motif	GGTTAAT	1691	7	-	Avena sativa	light responsiveness
OsAGC4	GT1-motif	GGTTAA	1034	6	-	Arabidopsis thaliana	light responsiveness
OsAGC4	GT1-motif	GGTTAA	1692	6	-	Arabidopsis thaliana	light responsiveness
OsAGC4	G-Box	CACGTG	1490	6	-	Pisum sativum	light responsiveness
OsAGC4	G-Box	CACGTG	1712	6	-	Pisum sativum	light responsiveness
OsAGC4	G-box	CACGTG	1490	6	-	Arabidopsis thaliana	light responsiveness
OsAGC4	G-box	CACGTG	1712	6	-	Arabidopsis thaliana	light responsiveness
OsAGC4	Box 4	ATTAAT	1807	6	-	Petroselinum crispum	light responsiveness
OsAGC4	Box 4	ATTAAT	1945	6	-	Petroselinum crispum	light responsiveness
OsAGC4	TCCC-motif	TCTCCCT	1077	7	+	Spinacia oleracea	light responsiveness
OsAGC4	GATA-motif	AAGATAAGATT	127	10	+	Arabidopsis thaliana	light responsiveness
OsAGC4	LTR	CCGAAA	60	6	-	Hordeum vulgare	low-temperature responsiveness
OsAGC4	TGACG-motif	TGACG	1191	5	+	Hordeum vulgare	MeJA responsiveness
OsAGC4	CGTCA-motif	CGTCA	1191	5	-	Hordeum vulgare	MeJA responsiveness
OsAGC4	CAT-box	GCCACT	1526	6	+	Arabidopsis thaliana	meristem expression
OsAGC4	TCA-element	TCAGAAGAGG	1049	9	+	Brassica oleracea	salicylic acid responsiveness
OsAGC5	ABRE	GCAACGTGTC	1823	9	-	Hordeum vulgare	abscisic acid responsiveness
OsAGC5	ABRE	CACGTG	1021	6	-	Arabidopsis thaliana	abscisic acid responsiveness
OsAGC5	ABRE	ACGTG	1022	5	+	Arabidopsis thaliana	abscisic acid responsiveness
OsAGC5	ABRE	ACGTG	1095	5	-	Arabidopsis thaliana	abscisic acid responsiveness
OsAGC5	ABRE	ACGTG	1343	5	+	Arabidopsis thaliana	abscisic acid responsiveness
OsAGC5	ARE	AAACCA	1053	6	+	Zea mays	anoxic specific inducibility
OsAGC5	HD-Zip 1	CAAT(A/T)ATTG	1759	8.5	-	Arabidopsis thaliana	differentiation of the palisade mesophyll cells
OsAGC5	TATC-box	TATCCCA	394	7	-	Oryza sativa	gibberellin responsiveness
OsAGC5	G-box	CACGAC	1279	6	+	Zea mays	light responsiveness
OsAGC5	G-Box	CACGTG	1021	6	-	Pisum sativum	light responsiveness
OsAGC5	G-Box	CACGTT	1095	6	+	Pisum sativum	light responsiveness
OsAGC5	G-box	CACGTG	1021	6	-	Arabidopsis thaliana	light responsiveness
OsAGC5	G-box	TACGTG	1342	6	+	Arabidopsis thaliana	light responsiveness
OsAGC5	ATCT-motif	AATCTAATCC	778	9	+	Pisum sativum	light responsiveness
OsAGC5	ATCT-motif	AATCTAATCC	1643	9	-	Pisum sativum	light responsiveness
OsAGC5	Box 4	ATTAAT	232	6	+	Petroselinum crispum	light responsiveness
OsAGC5	Box 4	ATTAAT	278	6	+	Petroselinum crispum	light responsiveness
OsAGC5	Box 4	ATTAAT	303	6	+	Petroselinum crispum	light responsiveness
OsAGC5	Box 4	ATTAAT	327	6	+	Petroselinum crispum	light responsiveness
OsAGC5	Box 4	ATTAAT	406	6	+	Petroselinum crispum	light responsiveness
OsAGC5	Box 4	ATTAAT	902	6	+	Petroselinum crispum	light responsiveness
OsAGC5	I-box	cCATATCCAAT	1666	10	+	Flaveria trinervia	light responsiveness
OsAGC5	TGACG-motif	TGACG	492	5	+	Hordeum vulgare	MeJA responsiveness
OsAGC5	TGACG-motif	TGACG	750	5	-	Hordeum vulgare	MeJA responsiveness
OsAGC5	CGTCA-motif	CGTCA	492	5	-	Hordeum vulgare	MeJA responsiveness
OsAGC5	CGTCA-motif	CGTCA	750	5	+	Hordeum vulgare	MeJA responsiveness
OsAGC5	TCA-element	CCATCTTTTT	976	9	+	Nicotiana tabacum	salicylic acid responsiveness
OsAGC6	ABRE	ACGTG	470	5	+	Arabidopsis thaliana	abscisic acid responsiveness
OsAGC6	ABRE	ACGTG	553	5	+	Arabidopsis thaliana	abscisic acid responsiveness
OsAGC6	ARE	AAACCA	1552	6	-	Zea mays	anoxic specific inducibility
OsAGC6	ARE	AAACCA	1721	6	+	Zea mays	anoxic specific inducibility
OsAGC6	ARE	AAACCA	1726	6	+	Zea mays	anoxic specific inducibility
OsAGC6	ARE	AAACCA	1851	6	-	Zea mays	anoxic specific inducibility
OsAGC6	MBS	CAACTG	977	6	-	Arabidopsis thaliana	drought-inducibility
OsAGC6	P-box	CCTTTTG	1209	7	+	Oryza sativa	gibberellin responsiveness
OsAGC6	GARE-motif	TCTGTTG	74	7	+	Brassica oleracea	gibberellin responsiveness
OsAGC6	G-Box	CACGTT	469	6	-	Pisum sativum	light responsiveness
OsAGC6	G-Box	CACGTT	552	6	-	Pisum sativum	light responsiveness
OsAGC6	Box 4	ATTAAT	385	6	+	Petroselinum crispum	light responsiveness
OsAGC6	I-box	AAGATAAGGCT	1398	10	+	Gossypium hirsutum	light responsiveness
OsAGC6	TCT-motif	TCTTAC	1160	6	-	Arabidopsis thaliana	light responsiveness
OsAGC6	GATA-motif	GATAGGA	244	7	+	Arabidopsis thaliana	light responsiveness
OsAGC6	TGACG-motif	TGACG	577	5	-	Hordeum vulgare	MeJA responsiveness
OsAGC6	CGTCA-motif	CGTCA	577	5	+	Hordeum vulgare	MeJA responsiveness
OsAGC6	CAT-box	GCCACT	1786	6	+	Arabidopsis thaliana	meristem expression
OsAGC6	TCA-element	TCAGAAGAGG	918	9	-	Brassica oleracea	salicylic acid responsiveness
OsAGC7	ABRE	GACACGTGGC	177	9	+	Triticum aestivum	abscisic acid responsiveness
OsAGC7	ABRE	GCCGCGTGGC	244	9	+	Oryza sativa	abscisic acid responsiveness
OsAGC7	ABRE	GCCGCGTGGC	346	9	+	Oryza sativa	abscisic acid responsiveness
OsAGC7	ABRE	ACGTG	100	5	-	Arabidopsis thaliana	abscisic acid responsiveness
OsAGC7	ABRE	CACGTG	179	6	+	Arabidopsis thaliana	abscisic acid responsiveness
OsAGC7	ABRE	ACGTG	180	5	+	Arabidopsis thaliana	abscisic acid responsiveness
OsAGC7	ABRE	ACGTG	425	5	+	Arabidopsis thaliana	abscisic acid responsiveness
OsAGC7	ARE	AAACCA	810	6	+	Zea mays	anoxic specific inducibility
OsAGC7	GC-motif	CCCCCG	126	6	+	Zea mays	anoxic specific inducibility
OsAGC7	TGA-element	AACGAC	314	6	+	Brassica oleracea	auxin responsiveness
OsAGC7	TGA-element	AACGAC	973	6	-	Brassica oleracea	auxin responsiveness
OsAGC7	TC-rich repeats	ATTCTCTAAC	1050	9	-	Nicotiana tabacum	defense and stress responsiveness
OsAGC7	MBS	CAACTG	62	6	+	Arabidopsis thaliana	drought-inducibility
OsAGC7	MBS	CAACTG	1038	6	+	Arabidopsis thaliana	drought-inducibility
OsAGC7	MBS	CAACTG	1789	6	-	Arabidopsis thaliana	drought-inducibility
OsAGC7	GARE-motif	TCTGTTG	1845	7	+	Brassica oleracea	gibberellin responsiveness
OsAGC7	ACE	GCGACGTACC	338	9	-	Petroselinum crispum	light responsiveness
OsAGC7	Sp1	GGGCGG	365	6	-	Oryza sativa	light responsiveness
OsAGC7	G-box	CACGTC	424	6	-	Zea mays	light responsiveness
OsAGC7	G-Box	CACGTT	100	6	+	Pisum sativum	light responsiveness
OsAGC7	G-Box	CACGTG	179	6	+	Pisum sativum	light responsiveness
OsAGC7	G-box	ACACGTGT	178	8	+	Brassica napus	light responsiveness
OsAGC7	G-box	CACGTG	179	6	+	Arabidopsis thaliana	light responsiveness
OsAGC7	Box 4	ATTAAT	1595	6	-	Petroselinum crispum	light responsiveness
OsAGC7	GATA-motif	GATAGGG	1112	7	+	Pisum sativum	light responsiveness
OsAGC7	TCT-motif	TCTTAC	778	6	+	Arabidopsis thaliana	light responsiveness
OsAGC7	AE-box	AGAAACAA	1379	8	-	Arabidopsis thaliana	light responsiveness
OsAGC7	LTR	CCGAAA	540	6	-	Hordeum vulgare	low-temperature responsiveness
OsAGC7	CGTCA-motif	CGTCA	428	5	-	Hordeum vulgare	MeJA responsiveness
OsAGC7	CGTCA-motif	CGTCA	625	5	-	Hordeum vulgare	MeJA responsiveness
OsAGC7	CGTCA-motif	CGTCA	1015	5	+	Hordeum vulgare	MeJA responsiveness
OsAGC7	TGACG-motif	TGACG	428	5	+	Hordeum vulgare	MeJA responsiveness
OsAGC7	TGACG-motif	TGACG	625	5	+	Hordeum vulgare	MeJA responsiveness
OsAGC7	TGACG-motif	TGACG	1015	5	-	Hordeum vulgare	MeJA responsiveness
OsAGC8	ABRE	ACGTG	941	5	+	Arabidopsis thaliana	abscisic acid responsiveness
OsAGC8	ABRE	ACGTG	1032	5	+	Arabidopsis thaliana	abscisic acid responsiveness
OsAGC8	ABRE	ACGTG	1243	5	-	Arabidopsis thaliana	abscisic acid responsiveness
OsAGC8	ARE	AAACCA	52	6	+	Zea mays	anoxic specific inducibility
OsAGC8	ARE	AAACCA	196	6	+	Zea mays	anoxic specific inducibility
OsAGC8	ARE	AAACCA	649	6	+	Zea mays	anoxic specific inducibility
OsAGC8	ARE	AAACCA	1548	6	+	Zea mays	anoxic specific inducibility
OsAGC8	GC-motif	CCCCCG	208	6	+	Zea mays	anoxic specific inducibility
OsAGC8	TGA-element	AACGAC	368	6	-	Brassica oleracea	auxin responsiveness
OsAGC8	AuxRR-core	GGTCCAT	57	7	-	Nicotiana tabacum	auxin responsiveness
OsAGC8	GARE-motif	TCTGTTG	1433	7	-	Brassica oleracea	gibberellin responsiveness
OsAGC8	Sp1	GGGCGG	1950	6	-	Oryza sativa	light responsiveness
OsAGC8	Sp1	GGGCGG	1988	6	+	Oryza sativa	light responsiveness
OsAGC8	GT1-motif	GGTTAAT	712	7	-	Avena sativa	light responsiveness
OsAGC8	GT1-motif	GGTTAAT	1377	7	+	Avena sativa	light responsiveness
OsAGC8	GT1-motif	GGTTAA	713	6	-	Arabidopsis thaliana	light responsiveness
OsAGC8	ACE	GACACGTATG	1029	9	-	Petroselinum crispum	light responsiveness
OsAGC8	G-box	CACGTC	940	6	-	Zea mays	light responsiveness
OsAGC8	G-Box	CACGTT	1243	6	+	Pisum sativum	light responsiveness
OsAGC8	G-box	TACGTG	1031	6	+	Arabidopsis thaliana	light responsiveness
OsAGC8	TCCC-motif	TCTCCCT	784	7	+	Spinacia oleracea	light responsiveness
OsAGC8	TCCC-motif	TCTCCCT	1788	7	-	Spinacia oleracea	light responsiveness
OsAGC8	TCCC-motif	TCTCCCT	1897	7	+	Spinacia oleracea	light responsiveness
OsAGC8	GATA-motif	GATAGGG	717	7	-	Pisum sativum	light responsiveness
OsAGC8	GTGGC-motif	CAGCGTGTGGC	979	10	+	Hordeum vulgare	light responsiveness
OsAGC8	TCT-motif	TCTTAC	477	6	-	Arabidopsis thaliana	light responsiveness
OsAGC8	CGTCA-motif	CGTCA	242	5	+	Hordeum vulgare	MeJA responsiveness
OsAGC8	TGACG-motif	TGACG	242	5	-	Hordeum vulgare	MeJA responsiveness
OsAGC8	TCA-element	CCATCTTTTT	609	9	+	Nicotiana tabacum	salicylic acid responsiveness
OsAGC8	O2-site	GATGA(C/T)(A/G)TG(A/G)	1129	8	+	Zea mays	zein metabolism regulation
OsAGC9	ABRE	GCCGCGTGGC	1625	9	+	Oryza sativa	abscisic acid responsiveness
OsAGC9	ABRE	AACCCGG	438	7	+	Arabidopsis thaliana	abscisic acid responsiveness
OsAGC9	ABRE	ACGTG	564	5	+	Arabidopsis thaliana	abscisic acid responsiveness
OsAGC9	ABRE	ACGTG	989	5	+	Arabidopsis thaliana	abscisic acid responsiveness
OsAGC9	ARE	AAACCA	137	6	-	Zea mays	anoxic specific inducibility
OsAGC9	GC-motif	CCCCCG	1758	6	-	Zea mays	anoxic specific inducibility
OsAGC9	MBS	CAACTG	627	6	-	Arabidopsis thaliana	drought-inducibility
OsAGC9	Sp1	GGGCGG	1123	6	-	Oryza sativa	light responsiveness
OsAGC9	Sp1	GGGCGG	1642	6	-	Oryza sativa	light responsiveness
OsAGC9	Sp1	GGGCGG	1665	6	-	Oryza sativa	light responsiveness
OsAGC9	GT1-motif	GGTTAA	1105	6	+	Arabidopsis thaliana	light responsiveness
OsAGC9	GT1-motif	GGTTAA	1107	6	-	Arabidopsis thaliana	light responsiveness
OsAGC9	G-box	CACGAC	1615	6	-	Zea mays	light responsiveness
OsAGC9	G-Box	CACGTT	563	6	-	Pisum sativum	light responsiveness
OsAGC9	G-Box	CACGTT	988	6	-	Pisum sativum	light responsiveness
OsAGC9	Box 4	ATTAAT	1217	6	-	Petroselinum crispum	light responsiveness
OsAGC9	Box 4	ATTAAT	1386	6	-	Petroselinum crispum	light responsiveness
OsAGC9	GTGGC-motif	GATTCTGTGGC	1783	11	-	Spinacia oleracea	light responsiveness
OsAGC9	I-box	TGATAATGT	1430	9	-	Solanum tuberosum	light responsiveness
OsAGC9	L-box	ATCCCACCTAC	549	11	-	Petroselinum crispum	light responsiveness
OsAGC9	LTR	CCGAAA	1101	6	-	Hordeum vulgare	low-temperature responsiveness
OsAGC9	CGTCA-motif	CGTCA	1059	5	+	Hordeum vulgare	MeJA responsiveness
OsAGC9	CGTCA-motif	CGTCA	1539	5	-	Hordeum vulgare	MeJA responsiveness
OsAGC9	CGTCA-motif	CGTCA	1676	5	+	Hordeum vulgare	MeJA responsiveness
OsAGC9	CGTCA-motif	CGTCA	1748	5	+	Hordeum vulgare	MeJA responsiveness
OsAGC9	TGACG-motif	TGACG	1059	5	-	Hordeum vulgare	MeJA responsiveness
OsAGC9	TGACG-motif	TGACG	1539	5	+	Hordeum vulgare	MeJA responsiveness
OsAGC9	TGACG-motif	TGACG	1676	5	-	Hordeum vulgare	MeJA responsiveness
OsAGC9	TGACG-motif	TGACG	1748	5	-	Hordeum vulgare	MeJA responsiveness
OsAGC9	CAT-box	GCCACT	3	6	-	Arabidopsis thaliana	meristem expression
OsAGC9	TCA-element	CCATCTTTTT	1649	9	-	Nicotiana tabacum	salicylic acid responsiveness
OsAGC9	O2-site	GATGATGTGG	1428	9	-	Zea mays	zein metabolism regulation
OsAGC10	WUN-motif	AAATTTCCT	517	9	-	Brassica oleracea	wound responsiveness
OsAGC10	ABRE	ACGTG	81	5	-	Arabidopsis thaliana	abscisic acid responsiveness
OsAGC10	ABRE	ACGTG	196	5	-	Arabidopsis thaliana	abscisic acid responsiveness
OsAGC10	ABRE	CACGTG	598	6	+	Arabidopsis thaliana	abscisic acid responsiveness
OsAGC10	ABRE	ACGTG	599	5	+	Arabidopsis thaliana	abscisic acid responsiveness
OsAGC10	ARE	AAACCA	554	6	+	Zea mays	anoxic specific inducibility
OsAGC10	TGA-element	AACGAC	1197	6	+	Brassica oleracea	auxin responsiveness
OsAGC10	TGA-box	TGACGTAA	376	8	+	Glycine max	auxin responsiveness
OsAGC10	HD-Zip 1	CAAT(A/T)ATTG	1162	8	-	Arabidopsis thaliana	differentiation of the palisade mesophyll cells
OsAGC10	Sp1	GGGCGG	1417	6	-	Oryza sativa	light responsiveness
OsAGC10	G-box	CACGTC	81	6	+	Zea mays	light responsiveness
OsAGC10	G-box	CACGAC	1473	6	-	Zea mays	light responsiveness
OsAGC10	G-Box	CACGTG	598	6	+	Pisum sativum	light responsiveness
OsAGC10	G-box	TACGTG	196	6	-	Arabidopsis thaliana	light responsiveness
OsAGC10	G-box	CACGTG	598	6	+	Arabidopsis thaliana	light responsiveness
OsAGC10	ATC-motif	TGCTATCCA	298	9	+	Pisum sativum	light responsiveness
OsAGC10	Box 4	ATTAAT	109	6	+	Petroselinum crispum	light responsiveness
OsAGC10	ATC-motif	AGCTATCCA	977	9	-	Arabidopsis thaliana	light responsiveness
OsAGC10	GATA-motif	AAGGATAAGG	102	9	-	Solanum tuberosum	light responsiveness
OsAGC10	GATA-motif	AAGGATAAGG	510	9	+	Solanum tuberosum	light responsiveness
OsAGC10	AE-box	AGAAACTT	1455	8	-	Arabidopsis thaliana	light responsiveness
OsAGC10	MRE	AACCTAA	8	7	+	Petroselinum crispum	light responsiveness
OsAGC10	CGTCA-motif	CGTCA	83	5	+	Hordeum vulgare	MeJA responsiveness
OsAGC10	CGTCA-motif	CGTCA	376	5	-	Hordeum vulgare	MeJA responsiveness
OsAGC10	CGTCA-motif	CGTCA	587	5	-	Hordeum vulgare	MeJA responsiveness
OsAGC10	CGTCA-motif	CGTCA	664	5	-	Hordeum vulgare	MeJA responsiveness
OsAGC10	CGTCA-motif	CGTCA	866	5	+	Hordeum vulgare	MeJA responsiveness
OsAGC10	CGTCA-motif	CGTCA	997	5	+	Hordeum vulgare	MeJA responsiveness
OsAGC10	CGTCA-motif	CGTCA	1568	5	-	Hordeum vulgare	MeJA responsiveness
OsAGC10	TGACG-motif	TGACG	83	5	-	Hordeum vulgare	MeJA responsiveness
OsAGC10	TGACG-motif	TGACG	376	5	+	Hordeum vulgare	MeJA responsiveness
OsAGC10	TGACG-motif	TGACG	587	5	+	Hordeum vulgare	MeJA responsiveness
OsAGC10	TGACG-motif	TGACG	664	5	+	Hordeum vulgare	MeJA responsiveness
OsAGC10	TGACG-motif	TGACG	866	5	-	Hordeum vulgare	MeJA responsiveness
OsAGC10	TGACG-motif	TGACG	997	5	-	Hordeum vulgare	MeJA responsiveness
OsAGC10	TGACG-motif	TGACG	1568	5	+	Hordeum vulgare	MeJA responsiveness
OsAGC10	TCA-element	CCATCTTTTT	1062	9	+	Nicotiana tabacum	salicylic acid responsiveness
OsAGC10	O2-site	GTTGACGTGA	374	9	+	Zea mays	zein metabolism regulation
OsAGC11	ABRE	ACGTG	372	5	+	Arabidopsis thaliana	abscisic acid responsiveness
OsAGC11	ARE	AAACCA	175	6	-	Zea mays	anoxic specific inducibility
OsAGC11	GC-motif	CCCCCG	1168	6	+	Zea mays	anoxic specific inducibility
OsAGC11	circadian	CAAAGATATC	650	9	-	Lycopersicon esculentum	circadian control
OsAGC11	TC-rich repeats	ATTCTCTAAC	626	9	-	Nicotiana tabacum	defense and stress responsiveness
OsAGC11	MBS	CAACTG	202	6	+	Arabidopsis thaliana	drought-inducibility
OsAGC11	TATC-box	TATCCCA	1614	7	-	Oryza sativa	gibberellin responsiveness
OsAGC11	P-box	CCTTTTG	1119	7	-	Oryza sativa	gibberellin responsiveness
OsAGC11	Sp1	GGGCGG	89	6	+	Oryza sativa	light responsiveness
OsAGC11	GT1-motif	GGTTAA	595	6	+	Arabidopsis thaliana	light responsiveness
OsAGC11	G-box	TACGTG	371	6	+	Arabidopsis thaliana	light responsiveness
OsAGC11	Box 4	ATTAAT	589	6	+	Petroselinum crispum	light responsiveness
OsAGC11	Box 4	ATTAAT	713	6	+	Petroselinum crispum	light responsiveness
OsAGC11	TCCC-motif	TCTCCCT	1399	7	+	Spinacia oleracea	light responsiveness
OsAGC11	TCCC-motif	TCTCCCT	1550	7	+	Spinacia oleracea	light responsiveness
OsAGC11	TCT-motif	TCTTAC	626	6	-	Arabidopsis thaliana	light responsiveness
OsAGC11	AT1-motif	AATTATTTTTTATT	569	13	-	Solanum tuberosum	light responsiveness
OsAGC11	AE-box	AGAAACAA	282	8	-	Arabidopsis thaliana	light responsiveness
OsAGC11	CAT-box	GCCACT	1216	6	+	Arabidopsis thaliana	meristem expression
OsAGC11	CAT-box	GCCACT	1351	6	+	Arabidopsis thaliana	meristem expression
OsAGC11	CAT-box	GCCACT	1970	6	-	Arabidopsis thaliana	meristem expression
OsAGC11	TCA-element	CCATCTTTTT	1448	9	+	Nicotiana tabacum	salicylic acid responsiveness
OsAGC11	O2-site	GATGATGTGG	442	9	+	Zea mays	zein metabolism regulation
OsAGC12	ABRE	GCAACGTGTC	1507	9	+	Hordeum vulgare	abscisic acid responsiveness
OsAGC12	ABRE	ACGTG	800	5	-	Arabidopsis thaliana	abscisic acid responsiveness
OsAGC12	ARE	AAACCA	503	6	+	Zea mays	anoxic specific inducibility
OsAGC12	TGA-element	AACGAC	231	6	+	Brassica oleracea	auxin responsiveness
OsAGC12	TGA-element	AACGAC	274	6	-	Brassica oleracea	auxin responsiveness
OsAGC12	TGA-element	AACGAC	568	6	-	Brassica oleracea	auxin responsiveness
OsAGC12	AuxRR-core	GGTCCAT	914	7	+	Nicotiana tabacum	auxin responsiveness
OsAGC12	circadian	CAAAGATATC	102	9	+	Lycopersicon esculentum	circadian control
OsAGC12	MBS	CAACTG	137	6	-	Arabidopsis thaliana	drought-inducibility
OsAGC12	GARE-motif	TCTGTTG	225	7	-	Brassica oleracea	gibberellin responsiveness
OsAGC12	GT1-motif	GGTTAA	605	6	-	Arabidopsis thaliana	light responsiveness
OsAGC12	ACE	CTAACGTATT	935	9	+	Petroselinum crispum	light responsiveness
OsAGC12	G-Box	CACGTT	800	6	+	Pisum sativum	light responsiveness
OsAGC12	ATCT-motif	AATCTAATCC	1661	9	-	Pisum sativum	light responsiveness
OsAGC12	TCCC-motif	TCTCCCT	848	7	-	Spinacia oleracea	light responsiveness
OsAGC12	GATA-motif	AAGGATAAGG	712	9	+	Solanum tuberosum	light responsiveness
OsAGC12	GATA-motif	AAGGATAAGG	1077	9	-	Solanum tuberosum	light responsiveness
OsAGC12	GATA-motif	GATAGGG	1201	7	-	Pisum sativum	light responsiveness
OsAGC12	chs-CMA1a	TTACTTAA	524	8	-	Daucus carota	light responsiveness
OsAGC12	TCT-motif	TCTTAC	1727	6	-	Arabidopsis thaliana	light responsiveness
OsAGC12	AE-box	AGAAACAA	595	8	-	Arabidopsis thaliana	light responsiveness
OsAGC12	MRE	AACCTAA	1481	7	+	Petroselinum crispum	light responsiveness
OsAGC12	CAT-box	GCCACT	1499	6	-	Arabidopsis thaliana	meristem expression
OsAGC13	ABRE	GACACGTACGT	608	10	-	Oryza sativa	abscisic acid responsiveness
OsAGC13	ABRE	TACGTGTC	611	8	+	Oryza sativa	abscisic acid responsiveness
OsAGC13	ABRE	GCAACGTGTC	766	9	-	Hordeum vulgare	abscisic acid responsiveness
OsAGC13	ABRE	CGCACGTGTC	938	9	-	Hordeum vulgare	abscisic acid responsiveness
OsAGC13	ABRE	ACGTG	587	5	+	Arabidopsis thaliana	abscisic acid responsiveness
OsAGC13	ABRE	ACGTG	612	5	+	Arabidopsis thaliana	abscisic acid responsiveness
OsAGC13	ABRE	CACGTG	768	6	+	Arabidopsis thaliana	abscisic acid responsiveness
OsAGC13	ABRE	ACGTG	769	5	+	Arabidopsis thaliana	abscisic acid responsiveness
OsAGC13	ABRE	ACGTG	775	5	-	Arabidopsis thaliana	abscisic acid responsiveness
OsAGC13	ABRE	CACGTG	940	6	+	Arabidopsis thaliana	abscisic acid responsiveness
OsAGC13	ABRE	ACGTG	941	5	+	Arabidopsis thaliana	abscisic acid responsiveness
OsAGC13	ARE	AAACCA	119	6	+	Zea mays	anoxic specific inducibility
OsAGC13	ARE	AAACCA	661	6	+	Zea mays	anoxic specific inducibility
OsAGC13	TGA-element	AACGAC	367	6	+	Brassica oleracea	auxin responsiveness
OsAGC13	MBS	CAACTG	420	6	+	Arabidopsis thaliana	drought-inducibility
OsAGC13	MBS	CAACTG	1987	6	-	Arabidopsis thaliana	drought-inducibility
OsAGC13	Sp1	GGGCGG	1579	6	+	Oryza sativa	light responsiveness
OsAGC13	GT1-motif	GGTTAA	1255	6	-	Arabidopsis thaliana	light responsiveness
OsAGC13	G-box	CACGTC	586	6	-	Zea mays	light responsiveness
OsAGC13	G-Box	TCCACATGGCA	626	10	+	Triticum aestivum	light responsiveness
OsAGC13	G-Box	CACGTG	768	6	+	Pisum sativum	light responsiveness
OsAGC13	G-Box	CACGTG	940	6	+	Pisum sativum	light responsiveness
OsAGC13	G-box	CAGACGTGGCA	584	10	+	Nicotiana plumbaginifolia	light responsiveness
OsAGC13	G-box	tgACACGTGGCA	765	12	+	Lycopersicon esculentum	light responsiveness
OsAGC13	G-box	TAACACGTAG	610	9	-	Brassica oleracea	light responsiveness
OsAGC13	G-box	ACACGTGGC	767	9	+	Brassica napus	light responsiveness
OsAGC13	G-box	TACGTG	611	6	+	Arabidopsis thaliana	light responsiveness
OsAGC13	G-box	CACGTG	768	6	+	Arabidopsis thaliana	light responsiveness
OsAGC13	G-box	TACGTG	775	6	-	Arabidopsis thaliana	light responsiveness
OsAGC13	G-box	CACGTG	940	6	+	Arabidopsis thaliana	light responsiveness
OsAGC13	ACE	GACACGTATG	609	9	-	Petroselinum crispum	light responsiveness
OsAGC13	TCCC-motif	TCTCCCT	1295	7	-	Spinacia oleracea	light responsiveness
OsAGC13	GATA-motif	AAGGATAAGG	1253	9	-	Solanum tuberosum	light responsiveness
OsAGC13	I-box	cCATATCCAAT	41	10	+	Flaveria trinervia	light responsiveness
OsAGC13	GATA-motif	AAGATAAGATT	1371	10	+	Arabidopsis thaliana	light responsiveness
OsAGC13	AE-box	AGAAACTT	1227	8	+	Arabidopsis thaliana	light responsiveness
OsAGC13	TGACG-motif	TGACG	585	5	+	Hordeum vulgare	MeJA responsiveness
OsAGC13	CGTCA-motif	CGTCA	585	5	-	Hordeum vulgare	MeJA responsiveness
OsAGC13	TCA-element	CCATCTTTTT	1453	10	-	Nicotiana tabacum	salicylic acid responsiveness
OsAGC13	O2-site	GATGATGTGG	798	9	-	Zea mays	zein metabolism regulation
OsAGC13	O2-site	GATGATGTGG	1133	9	-	Zea mays	zein metabolism regulation
OsAGC14	ABRE	GCAACGTGTC	101	9	-	Hordeum vulgare	abscisic acid responsiveness
OsAGC14	ABRE	ACGTG	103	5	-	Arabidopsis thaliana	abscisic acid responsiveness
OsAGC14	ABRE	ACGTG	139	5	+	Arabidopsis thaliana	abscisic acid responsiveness
OsAGC14	ARE	AAACCA	1768	6	+	Zea mays	anoxic specific inducibility
OsAGC14	ARE	AAACCA	1807	6	-	Zea mays	anoxic specific inducibility
OsAGC14	GC-motif	CCCCCG	1893	6	+	Zea mays	anoxic specific inducibility
OsAGC14	TGA-element	AACGAC	33	6	+	Brassica oleracea	auxin responsiveness
OsAGC14	MBS	CAACTG	1077	6	+	Arabidopsis thaliana	drought-inducibility
OsAGC14	Sp1	GGGCGG	1022	6	+	Oryza sativa	light responsiveness
OsAGC14	GT1-motif	GGTTAA	598	6	+	Arabidopsis thaliana	light responsiveness
OsAGC14	G-Box	CACGTT	103	6	+	Pisum sativum	light responsiveness
OsAGC14	G-Box	CACGTT	138	6	-	Pisum sativum	light responsiveness
OsAGC14	TCCC-motif	TCTCCCT	469	7	+	Spinacia oleracea	light responsiveness
OsAGC14	TCCC-motif	TCTCCCT	693	7	-	Spinacia oleracea	light responsiveness
OsAGC14	TCT-motif	TCTTAC	648	6	+	Arabidopsis thaliana	light responsiveness
OsAGC14	MRE	AACCTAA	1095	7	-	Petroselinum crispum	light responsiveness
OsAGC14	LTR	CCGAAA	427	6	-	Hordeum vulgare	low-temperature responsiveness
OsAGC14	LTR	CCGAAA	1634	6	+	Hordeum vulgare	low-temperature responsiveness
OsAGC14	LTR	CCGAAA	1975	6	-	Hordeum vulgare	low-temperature responsiveness
OsAGC15	ARE	AAACCA	696	6	+	Zea mays	anoxic specific inducibility
OsAGC15	ARE	AAACCA	1344	6	-	Zea mays	anoxic specific inducibility
OsAGC15	ARE	AAACCA	1364	6	-	Zea mays	anoxic specific inducibility
OsAGC15	ARE	AAACCA	1733	6	-	Zea mays	anoxic specific inducibility
OsAGC15	GC-motif	CCCCCG	353	6	-	Zea mays	anoxic specific inducibility
OsAGC15	GC-motif	CCCCCG	366	6	-	Zea mays	anoxic specific inducibility
OsAGC15	TC-rich repeats	GTTTTCTTAC	46	9	+	Nicotiana tabacum	defense and stress responsiveness
OsAGC15	MBS	CAACTG	1105	6	+	Arabidopsis thaliana	drought-inducibility
OsAGC15	MBS	CAACTG	1502	6	-	Arabidopsis thaliana	drought-inducibility
OsAGC15	MBS	CAACTG	1778	6	-	Arabidopsis thaliana	drought-inducibility
OsAGC15	MBS	CAACTG	1975	6	-	Arabidopsis thaliana	drought-inducibility
OsAGC15	P-box	CCTTTTG	1162	7	+	Oryza sativa	gibberellin responsiveness
OsAGC15	P-box	CCTTTTG	1679	7	+	Oryza sativa	gibberellin responsiveness
OsAGC15	GT1-motif	GGTTAA	197	6	-	Arabidopsis thaliana	light responsiveness
OsAGC15	GT1-motif	GGTTAA	539	6	+	Arabidopsis thaliana	light responsiveness
OsAGC15	ATC-motif	AGTAATCT	576	8	-	Spinacia oleracea	light responsiveness
OsAGC15	ATCT-motif	AATCTAATCC	893	9	-	Pisum sativum	light responsiveness
OsAGC15	TCCC-motif	TCTCCCT	1717	7	+	Spinacia oleracea	light responsiveness
OsAGC15	LAMP-element	CTTTATCA	1542	8	+	Pisum sativum	light responsiveness
OsAGC15	LAMP-element	CTTTATCA	1580	8	-	Pisum sativum	light responsiveness
OsAGC15	LTR	CCGAAA	57	6	+	Hordeum vulgare	low-temperature responsiveness
OsAGC15	CGTCA-motif	CGTCA	1452	5	+	Hordeum vulgare	MeJA responsiveness
OsAGC15	TGACG-motif	TGACG	1452	5	-	Hordeum vulgare	MeJA responsiveness
OsAGC15	CAT-box	GCCACT	1392	6	+	Arabidopsis thaliana	meristem expression
OsAGC15	TCA-element	CCATCTTTTT	776	9	-	Nicotiana tabacum	salicylic acid responsiveness
OsAGC15	TCA-element	CCATCTTTTT	1582	9	-	Nicotiana tabacum	salicylic acid responsiveness
OsAGC16	ABRE	GACACGTGGC	390	9	-	Triticum aestivum	abscisic acid responsiveness
OsAGC16	ABRE	CGCACGTGTC	535	9	-	Hordeum vulgare	abscisic acid responsiveness
OsAGC16	ABRE	ACGTG	340	5	-	Arabidopsis thaliana	abscisic acid responsiveness
OsAGC16	ABRE	ACGTG	1448	5	-	Arabidopsis thaliana	abscisic acid responsiveness
OsAGC16	ABRE	ACGTG	1696	5	+	Arabidopsis thaliana	abscisic acid responsiveness
OsAGC16	ARE	AAACCA	603	6	+	Zea mays	anoxic specific inducibility
OsAGC16	ARE	AAACCA	727	6	-	Zea mays	anoxic specific inducibility
OsAGC16	ARE	AAACCA	1289	6	+	Zea mays	anoxic specific inducibility
OsAGC16	GC-motif	CCCCCG	1556	6	+	Zea mays	anoxic specific inducibility
OsAGC16	GC-motif	CCCCCG	1627	6	+	Zea mays	anoxic specific inducibility
OsAGC16	GC-motif	CCCCCG	1865	6	+	Zea mays	anoxic specific inducibility
OsAGC16	TGA-element	AACGAC	927	6	+	Brassica oleracea	auxin responsiveness
OsAGC16	TGA-element	AACGAC	990	6	-	Brassica oleracea	auxin responsiveness
OsAGC16	TGA-element	AACGAC	1411	6	+	Brassica oleracea	auxin responsiveness
OsAGC16	P-box	CCTTTTG	1760	7	+	Oryza sativa	gibberellin responsiveness
OsAGC16	GARE-motif	TCTGTTG	1394	7	-	Brassica oleracea	gibberellin responsiveness
OsAGC16	Sp1	GGGCGG	1491	6	-	Oryza sativa	light responsiveness
OsAGC16	Sp1	GGGCGG	1537	6	-	Oryza sativa	light responsiveness
OsAGC16	Sp1	GGGCGG	1562	6	-	Oryza sativa	light responsiveness
OsAGC16	Sp1	GGGCGG	1637	6	+	Oryza sativa	light responsiveness
OsAGC16	GT1-motif	GGTTAAT	87	7	+	Avena sativa	light responsiveness
OsAGC16	G-box	CACGTC	340	6	+	Zea mays	light responsiveness
OsAGC16	G-box	CACGTC	1448	6	+	Zea mays	light responsiveness
OsAGC16	G-Box	CACGTT	1695	6	-	Pisum sativum	light responsiveness
OsAGC16	Box 4	ATTAAT	504	6	+	Petroselinum crispum	light responsiveness
OsAGC16	Box 4	ATTAAT	956	6	+	Petroselinum crispum	light responsiveness
OsAGC16	GATA-motif	GATAGGA	972	7	-	Arabidopsis thaliana	light responsiveness
OsAGC16	AE-box	AGAAACAA	1309	8	-	Arabidopsis thaliana	light responsiveness
OsAGC16	LTR	CCGAAA	744	6	-	Hordeum vulgare	low-temperature responsiveness
OsAGC16	LTR	CCGAAA	1284	6	+	Hordeum vulgare	low-temperature responsiveness
OsAGC16	TGACG-motif	TGACG	377	5	-	Hordeum vulgare	MeJA responsiveness
OsAGC16	TGACG-motif	TGACG	1062	5	-	Hordeum vulgare	MeJA responsiveness
OsAGC16	TGACG-motif	TGACG	1590	5	+	Hordeum vulgare	MeJA responsiveness
OsAGC16	TGACG-motif	TGACG	1689	5	-	Hordeum vulgare	MeJA responsiveness
OsAGC16	CGTCA-motif	CGTCA	377	5	+	Hordeum vulgare	MeJA responsiveness
OsAGC16	CGTCA-motif	CGTCA	1062	5	+	Hordeum vulgare	MeJA responsiveness
OsAGC16	CGTCA-motif	CGTCA	1590	5	-	Hordeum vulgare	MeJA responsiveness
OsAGC16	CGTCA-motif	CGTCA	1689	5	+	Hordeum vulgare	MeJA responsiveness
OsAGC16	CAT-box	GCCACT	1465	6	+	Arabidopsis thaliana	meristem expression
OsAGC17	ARE	AAACCA	140	6	-	Zea mays	anoxic specific inducibility
OsAGC17	ARE	AAACCA	382	6	+	Zea mays	anoxic specific inducibility
OsAGC17	GC-motif	CCCCCG	1487	6	-	Zea mays	anoxic specific inducibility
OsAGC17	TATC-box	TATCCCA	415	7	-	Oryza sativa	gibberellin responsiveness
OsAGC17	P-box	CCTTTTG	735	7	+	Oryza sativa	gibberellin responsiveness
OsAGC17	Sp1	GGGCGG	1905	6	-	Oryza sativa	light responsiveness
OsAGC17	Box 4	ATTAAT	321	6	+	Petroselinum crispum	light responsiveness
OsAGC17	Box 4	ATTAAT	1413	6	-	Petroselinum crispum	light responsiveness
OsAGC17	TCCC-motif	TCTCCCT	764	7	-	Spinacia oleracea	light responsiveness
OsAGC17	TCCC-motif	TCTCCCT	935	7	+	Spinacia oleracea	light responsiveness
OsAGC17	GATA-motif	GATAGGA	418	7	+	Arabidopsis thaliana	light responsiveness
OsAGC17	AE-box	AGAAACAA	1976	8	-	Arabidopsis thaliana	light responsiveness
OsAGC17	CAT-box	GCCACT	875	6	+	Arabidopsis thaliana	meristem expression
OsAGC17	CAT-box	GCCACT	1565	6	-	Arabidopsis thaliana	meristem expression
OsAGC17	TCA-element	CCATCTTTTT	1054	9	+	Nicotiana tabacum	salicylic acid responsiveness
OsAGC17	TCA-element	TCAGAAGAGG	1886	9	+	Brassica oleracea	salicylic acid responsiveness
OsAGC17	O2-site	GATGACATGG	356	9	+	Zea mays	zein metabolism regulation
OsAGC18	ABRE	GCAACGTGTC	836	9	-	Hordeum vulgare	abscisic acid responsiveness
OsAGC18	ABRE	ACGTG	715	5	+	Arabidopsis thaliana	abscisic acid responsiveness
OsAGC18	ABRE	ACGTG	1934	5	-	Arabidopsis thaliana	abscisic acid responsiveness
OsAGC18	ARE	AAACCA	693	6	+	Zea mays	anoxic specific inducibility
OsAGC18	ARE	AAACCA	738	6	+	Zea mays	anoxic specific inducibility
OsAGC18	ARE	AAACCA	805	6	+	Zea mays	anoxic specific inducibility
OsAGC18	GC-motif	CCCCCG	1349	6	-	Zea mays	anoxic specific inducibility
OsAGC18	Sp1	GGGCGG	1203	6	+	Oryza sativa	light responsiveness
OsAGC18	Sp1	GGGCGG	1267	6	+	Oryza sativa	light responsiveness
OsAGC18	Sp1	GGGCGG	1346	6	+	Oryza sativa	light responsiveness
OsAGC18	Sp1	GGGCGG	1452	6	+	Oryza sativa	light responsiveness
OsAGC18	GT1-motif	GGTTAA	561	6	+	Arabidopsis thaliana	light responsiveness
OsAGC18	GT1-motif	GGTTAA	1843	6	+	Arabidopsis thaliana	light responsiveness
OsAGC18	G-box	CACGTC	714	6	-	Zea mays	light responsiveness
OsAGC18	G-box	CACGTC	1934	6	+	Zea mays	light responsiveness
OsAGC18	G-box	ACACGTG(G/t)CACC	256	10.5	+	Lycopersicon esculentum	light responsiveness
OsAGC18	Box 4	ATTAAT	1830	6	-	Petroselinum crispum	light responsiveness
OsAGC18	Box 4	ATTAAT	1867	6	-	Petroselinum crispum	light responsiveness
OsAGC18	I-box	AGATAAGG	566	8	+	Triticum aestivum	light responsiveness
OsAGC18	TCCC-motif	TCTCCCT	179	7	+	Spinacia oleracea	light responsiveness
OsAGC18	TCCC-motif	TCTCCCT	491	7	+	Spinacia oleracea	light responsiveness
OsAGC18	chs-Unit 1 m1	ACCTAACCCGC	1090	10	-	Hordeum vulgare	light responsiveness
OsAGC18	I-box	AAGATAAGGCT	565	10	+	Gossypium hirsutum	light responsiveness
OsAGC18	TCT-motif	TCTTAC	64	6	+	Arabidopsis thaliana	light responsiveness
OsAGC18	TCT-motif	TCTTAC	642	6	-	Arabidopsis thaliana	light responsiveness
OsAGC18	TCT-motif	TCTTAC	1023	6	+	Arabidopsis thaliana	light responsiveness
OsAGC18	GATA-motif	GATAGGA	1620	7	+	Arabidopsis thaliana	light responsiveness
OsAGC18	TGACG-motif	TGACG	1360	5	-	Hordeum vulgare	MeJA responsiveness
OsAGC18	CGTCA-motif	CGTCA	1360	5	+	Hordeum vulgare	MeJA responsiveness
OsAGC18	CAT-box	GCCACT	1808	6	-	Arabidopsis thaliana	meristem expression
OsAGC18	CAT-box	GCCACT	1817	6	+	Arabidopsis thaliana	meristem expression
OsAGC18	TCA-element	CCATCTTTTT	868	9	-	Nicotiana tabacum	salicylic acid responsiveness
OsAGC18	O2-site	GATGATGTGG	633	9	+	Zea mays	zein metabolism regulation
OsAGC19	ARE	AAACCA	303	6	-	Zea mays	anoxic specific inducibility
OsAGC19	ARE	AAACCA	583	6	-	Zea mays	anoxic specific inducibility
OsAGC19	ARE	AAACCA	710	6	-	Zea mays	anoxic specific inducibility
OsAGC19	ARE	AAACCA	1311	6	-	Zea mays	anoxic specific inducibility
OsAGC19	Sp1	GGGCGG	1689	6	-	Oryza sativa	light responsiveness
OsAGC19	G-box	CACGAC	1067	6	+	Zea mays	light responsiveness
OsAGC19	Box 4	ATTAAT	571	6	+	Petroselinum crispum	light responsiveness
OsAGC19	Box 4	ATTAAT	1388	6	-	Petroselinum crispum	light responsiveness
OsAGC19	I-box	gGATAAGGTG	1745	9	+	Zea mays	light responsiveness
OsAGC19	GTGGC-motif	GATTCTGTGGC	453	10	-	Spinacia oleracea	light responsiveness
OsAGC19	TCT-motif	TCTTAC	379	6	-	Arabidopsis thaliana	light responsiveness
OsAGC19	CGTCA-motif	CGTCA	1420	5	+	Hordeum vulgare	MeJA responsiveness
OsAGC19	CGTCA-motif	CGTCA	1879	5	-	Hordeum vulgare	MeJA responsiveness
OsAGC19	CGTCA-motif	CGTCA	1904	5	+	Hordeum vulgare	MeJA responsiveness
OsAGC19	CGTCA-motif	CGTCA	1931	5	+	Hordeum vulgare	MeJA responsiveness
OsAGC19	TGACG-motif	TGACG	1420	5	-	Hordeum vulgare	MeJA responsiveness
OsAGC19	TGACG-motif	TGACG	1879	5	+	Hordeum vulgare	MeJA responsiveness
OsAGC19	TGACG-motif	TGACG	1904	5	-	Hordeum vulgare	MeJA responsiveness
OsAGC19	TGACG-motif	TGACG	1931	5	-	Hordeum vulgare	MeJA responsiveness
OsAGC19	O2-site	GATGA(C/T)(A/G)TG(A/G)	193	8	-	Zea mays	zein metabolism regulation
OsAGC19	O2-site	GATGATGTGG	454	9	-	Zea mays	zein metabolism regulation
OsAGC19	O2-site	GATGACATGG	1737	9	+	Zea mays	zein metabolism regulation
OsAGC19	O2-site	GATGATGTGG	1796	9	+	Zea mays	zein metabolism regulation
OsAGC20	ABRE	AACCCGG	1118	7	-	Arabidopsis thaliana	abscisic acid responsiveness
OsAGC20	ABRE	ACGTG	1254	5	+	Arabidopsis thaliana	abscisic acid responsiveness
OsAGC20	ARE	AAACCA	425	6	-	Zea mays	anoxic specific inducibility
OsAGC20	ARE	AAACCA	1307	6	-	Zea mays	anoxic specific inducibility
OsAGC20	TGA-element	AACGAC	14	6	+	Brassica oleracea	auxin responsiveness
OsAGC20	TATC-box	TATCCCA	686	7	-	Oryza sativa	gibberellin responsiveness
OsAGC20	G-Box	CACGTT	1253	6	-	Pisum sativum	light responsiveness
OsAGC20	Box 4	ATTAAT	1410	6	-	Petroselinum crispum	light responsiveness
OsAGC20	Box 4	ATTAAT	1609	6	-	Petroselinum crispum	light responsiveness
OsAGC20	Box 4	ATTAAT	1639	6	-	Petroselinum crispum	light responsiveness
OsAGC20	Box 4	ATTAAT	1646	6	-	Petroselinum crispum	light responsiveness
OsAGC20	Box 4	ATTAAT	1705	6	-	Petroselinum crispum	light responsiveness
OsAGC20	Box 4	ATTAAT	1914	6	-	Petroselinum crispum	light responsiveness
OsAGC20	TCCC-motif	TCTCCCT	1797	7	-	Spinacia oleracea	light responsiveness
OsAGC20	MRE	AACCTAA	913	7	+	Petroselinum crispum	light responsiveness
OsAGC20	TGACG-motif	TGACG	957	5	-	Hordeum vulgare	MeJA responsiveness
OsAGC20	CGTCA-motif	CGTCA	957	5	+	Hordeum vulgare	MeJA responsiveness
OsAGC20	O2-site	GATGA(C/T)(A/G)TG(A/G)	1954	8	-	Zea mays	zein metabolism regulation
OsAGC21	ARE	AAACCA	813	6	+	Zea mays	anoxic specific inducibility
OsAGC21	circadian	CAAAGATATC	682	9	-	Lycopersicon esculentum	circadian control
OsAGC21	Sp1	GGGCGG	986	6	+	Oryza sativa	light responsiveness
OsAGC21	GT1-motif	GGTTAA	1332	6	+	Arabidopsis thaliana	light responsiveness
OsAGC21	G-box	CAGACGTGGCA	427	10	-	Nicotiana plumbaginifolia	light responsiveness
OsAGC21	Box 4	ATTAAT	1234	6	-	Petroselinum crispum	light responsiveness
OsAGC21	TCCC-motif	TCTCCCT	786	7	-	Spinacia oleracea	light responsiveness
OsAGC21	GATA-motif	GATAGGG	783	7	+	Pisum sativum	light responsiveness
OsAGC21	GATA-motif	GATAGGA	706	7	-	Arabidopsis thaliana	light responsiveness
OsAGC21	AE-box	AGAAACAA	1132	8	-	Arabidopsis thaliana	light responsiveness
OsAGC21	TGACG-motif	TGACG	577	5	-	Hordeum vulgare	MeJA responsiveness
OsAGC21	TGACG-motif	TGACG	955	5	+	Hordeum vulgare	MeJA responsiveness
OsAGC21	TGACG-motif	TGACG	1881	5	-	Hordeum vulgare	MeJA responsiveness
OsAGC21	CGTCA-motif	CGTCA	577	5	+	Hordeum vulgare	MeJA responsiveness
OsAGC21	CGTCA-motif	CGTCA	955	5	-	Hordeum vulgare	MeJA responsiveness
OsAGC21	CGTCA-motif	CGTCA	1881	5	+	Hordeum vulgare	MeJA responsiveness
OsAGC21	TCA-element	CCATCTTTTT	194	9	+	Nicotiana tabacum	salicylic acid responsiveness
OsAGC21	O2-site	GATGA(C/T)(A/G)TG(A/G)	866	8	+	Zea mays	zein metabolism regulation
OsAGC22	ABRE	ACGTG	1743	5	-	Arabidopsis thaliana	abscisic acid responsiveness
OsAGC22	ARE	AAACCA	1987	6	-	Zea mays	anoxic specific inducibility
OsAGC22	AT-rich sequence	TAAAATACT	467	9	+	Pisum sativum	endosperm expression
OsAGC22	AT-rich sequence	TAAAATACT	526	9	+	Pisum sativum	endosperm expression
OsAGC22	P-box	CCTTTTG	1945	7	-	Oryza sativa	gibberellin responsiveness
OsAGC22	GARE-motif	TCTGTTG	1353	7	-	Brassica oleracea	gibberellin responsiveness
OsAGC22	Sp1	GGGCGG	1099	6	-	Oryza sativa	light responsiveness
OsAGC22	Sp1	GGGCGG	1333	6	+	Oryza sativa	light responsiveness
OsAGC22	GT1-motif	GGTTAA	1673	6	-	Arabidopsis thaliana	light responsiveness
OsAGC22	G-box	CACGAC	1237	6	+	Zea mays	light responsiveness
OsAGC22	G-Box	CACGTT	1743	6	+	Pisum sativum	light responsiveness
OsAGC22	Box 4	ATTAAT	431	6	+	Petroselinum crispum	light responsiveness
OsAGC22	Box 4	ATTAAT	1519	6	-	Petroselinum crispum	light responsiveness
OsAGC22	I-box	gGATAAGGTG	1148	9	+	Zea mays	light responsiveness
OsAGC22	GATA-motif	AAGGATAAGG	1691	9	+	Solanum tuberosum	light responsiveness
OsAGC22	I-box	TGATAATGT	498	9	+	Solanum tuberosum	light responsiveness
OsAGC22	GATA-motif	GATAGGG	1684	7	-	Pisum sativum	light responsiveness
OsAGC22	CGTCA-motif	CGTCA	53	5	-	Hordeum vulgare	MeJA responsiveness
OsAGC22	CGTCA-motif	CGTCA	782	5	+	Hordeum vulgare	MeJA responsiveness
OsAGC22	TGACG-motif	TGACG	53	5	+	Hordeum vulgare	MeJA responsiveness
OsAGC22	TGACG-motif	TGACG	782	5	-	Hordeum vulgare	MeJA responsiveness
OsAGC22	TCA-element	CCATCTTTTT	1789	9	+	Nicotiana tabacum	salicylic acid responsiveness
OsAGC22	O2-site	GATGATGTGG	499	9	+	Zea mays	zein metabolism regulation
OsAGC22	O2-site	GATGATGTGG	558	10	+	Zea mays	zein metabolism regulation
OsAGC22	O2-site	GATGATGTGG	1149	9	+	Zea mays	zein metabolism regulation
OsAGC23	ABRE	CGCACGTGTC	116	9	-	Hordeum vulgare	abscisic acid responsiveness
OsAGC23	ABRE	ACGTG	118	5	-	Arabidopsis thaliana	abscisic acid responsiveness
OsAGC23	ABRE	ACGTG	411	5	-	Arabidopsis thaliana	abscisic acid responsiveness
OsAGC23	ABRE	ACGTG	949	5	+	Arabidopsis thaliana	abscisic acid responsiveness
OsAGC23	ARE	AAACCA	1400	6	+	Zea mays	anoxic specific inducibility
OsAGC23	TGA-element	AACGAC	661	6	-	Brassica oleracea	auxin responsiveness
OsAGC23	AuxRR-core	GGTCCAT	228	7	+	Nicotiana tabacum	auxin responsiveness
OsAGC23	AuxRR-core	GGTCCAT	246	7	+	Nicotiana tabacum	auxin responsiveness
OsAGC23	TC-rich repeats	ATTCTCTAAC	910	9	+	Nicotiana tabacum	defense and stress responsiveness
OsAGC23	MBS	CAACTG	99	6	+	Arabidopsis thaliana	drought-inducibility
OsAGC23	MBS	CAACTG	1221	6	-	Arabidopsis thaliana	drought-inducibility
OsAGC23	Sp1	GGGCGG	1906	6	+	Oryza sativa	light responsiveness
OsAGC23	Sp1	GGGCGG	1968	6	+	Oryza sativa	light responsiveness
OsAGC23	G-box	CACGTC	118	6	+	Zea mays	light responsiveness
OsAGC23	G-box	CACGTC	411	6	+	Zea mays	light responsiveness
OsAGC23	G-Box	CACGTT	948	6	-	Pisum sativum	light responsiveness
OsAGC23	ATCT-motif	AATCTAATCC	47	9	+	Pisum sativum	light responsiveness
OsAGC23	ATCT-motif	AATCTAATCC	1250	10	+	Pisum sativum	light responsiveness
OsAGC23	Box 4	ATTAAT	11	6	+	Petroselinum crispum	light responsiveness
OsAGC23	Box 4	ATTAAT	1242	6	-	Petroselinum crispum	light responsiveness
OsAGC23	TCCC-motif	TCTCCCT	1986	7	-	Spinacia oleracea	light responsiveness
OsAGC23	LTR	CCGAAA	989	6	+	Hordeum vulgare	low-temperature responsiveness
OsAGC23	CGTCA-motif	CGTCA	413	5	+	Hordeum vulgare	MeJA responsiveness
OsAGC23	CGTCA-motif	CGTCA	1101	5	+	Hordeum vulgare	MeJA responsiveness
OsAGC23	CGTCA-motif	CGTCA	1498	5	+	Hordeum vulgare	MeJA responsiveness
OsAGC23	TGACG-motif	TGACG	413	5	-	Hordeum vulgare	MeJA responsiveness
OsAGC23	TGACG-motif	TGACG	1101	5	-	Hordeum vulgare	MeJA responsiveness
OsAGC23	TGACG-motif	TGACG	1498	5	-	Hordeum vulgare	MeJA responsiveness
OsAGC23	CAT-box	GCCACT	926	6	+	Arabidopsis thaliana	meristem expression
OsAGC23	TCA-element	CCATCTTTTT	182	9	-	Nicotiana tabacum	salicylic acid responsiveness
OsAGC23	O2-site	GATGATGTGG	1534	9	-	Zea mays	zein metabolism regulation
OsAGC24	ABRE	CGTACGTGCA	16	9	+	Hordeum vulgare	abscisic acid responsiveness
OsAGC24	ABRE	ACGTG	164	5	+	Arabidopsis thaliana	abscisic acid responsiveness
OsAGC24	ABRE	ACGTG	1075	5	-	Arabidopsis thaliana	abscisic acid responsiveness
OsAGC24	GC-motif	CCCCCG	519	6	-	Zea mays	anoxic specific inducibility
OsAGC24	MBS	CAACTG	1158	6	-	Arabidopsis thaliana	drought-inducibility
OsAGC24	TATC-box	TATCCCA	1295	7	-	Oryza sativa	gibberellin responsiveness
OsAGC24	GARE-motif	TCTGTTG	1333	7	+	Brassica oleracea	gibberellin responsiveness
OsAGC24	G-Box	CACGTT	1075	6	+	Pisum sativum	light responsiveness
OsAGC24	G-box	TACGTG	163	6	+	Arabidopsis thaliana	light responsiveness
OsAGC24	I-box	gGATAAGGTG	319	9	-	Zea mays	light responsiveness
OsAGC24	I-box	gGATAAGGTG	1297	9	+	Zea mays	light responsiveness
OsAGC24	I-box	cGATAAGGCG	1422	9	+	Zea mays	light responsiveness
OsAGC24	TCT-motif	TCTTAC	1892	6	-	Arabidopsis thaliana	light responsiveness
OsAGC24	LTR	CCGAAA	769	6	-	Hordeum vulgare	low-temperature responsiveness
OsAGC24	LTR	CCGAAA	793	6	-	Hordeum vulgare	low-temperature responsiveness
OsAGC24	TGACG-motif	TGACG	1155	5	-	Hordeum vulgare	MeJA responsiveness
OsAGC24	TGACG-motif	TGACG	1225	5	+	Hordeum vulgare	MeJA responsiveness
OsAGC24	CGTCA-motif	CGTCA	1155	5	+	Hordeum vulgare	MeJA responsiveness
OsAGC24	CGTCA-motif	CGTCA	1225	5	-	Hordeum vulgare	MeJA responsiveness
OsAGC24	TCA-element	CCATCTTTTT	1478	9	-	Nicotiana tabacum	salicylic acid responsiveness
OsAGC25	ABRE	GCCGCGTGGC	1834	9	-	Oryza sativa	abscisic acid responsiveness
OsAGC25	ABRE	GCAACGTGTC	1847	9	+	Hordeum vulgare	abscisic acid responsiveness
OsAGC25	ABRE	ACGTG	1434	5	+	Arabidopsis thaliana	abscisic acid responsiveness
OsAGC25	ABRE	TACGGTC	1573	7	-	Arabidopsis thaliana	abscisic acid responsiveness
OsAGC25	ABRE	CACGTG	1836	6	-	Arabidopsis thaliana	abscisic acid responsiveness
OsAGC25	ABRE	ACGTG	1837	5	+	Arabidopsis thaliana	abscisic acid responsiveness
OsAGC25	ABRE	CACGTG	1849	6	-	Arabidopsis thaliana	abscisic acid responsiveness
OsAGC25	ABRE	ACGTG	1850	5	+	Arabidopsis thaliana	abscisic acid responsiveness
OsAGC25	ABRE	ACGTG	1862	5	+	Arabidopsis thaliana	abscisic acid responsiveness
OsAGC25	ABRE	CACGTG	1986	6	-	Arabidopsis thaliana	abscisic acid responsiveness
OsAGC25	ABRE	ACGTG	1987	5	+	Arabidopsis thaliana	abscisic acid responsiveness
OsAGC25	ABRE	ACGTG	1994	5	-	Arabidopsis thaliana	abscisic acid responsiveness
OsAGC25	ARE	AAACCA	339	6	+	Zea mays	anoxic specific inducibility
OsAGC25	ARE	AAACCA	917	6	-	Zea mays	anoxic specific inducibility
OsAGC25	ARE	AAACCA	947	6	-	Zea mays	anoxic specific inducibility
OsAGC25	GC-motif	CCCCCG	1794	6	+	Zea mays	anoxic specific inducibility
OsAGC25	AuxRR-core	GGTCCAT	113	7	-	Nicotiana tabacum	auxin responsiveness
OsAGC25	circadian	CAAAGATATC	177	9	+	Lycopersicon esculentum	circadian control
OsAGC25	TC-rich repeats	GTTTTCTTAC	505	9	-	Nicotiana tabacum	defense and stress responsiveness
OsAGC25	GCN4_motif	TGAGTCA	1343	7	-	Oryza sativa	endosperm expression
OsAGC25	G-box	CACGTC	1861	6	-	Zea mays	light responsiveness
OsAGC25	G-Box	CACGTT	1433	6	-	Pisum sativum	light responsiveness
OsAGC25	G-Box	CACGTG	1836	6	-	Pisum sativum	light responsiveness
OsAGC25	G-Box	CACGTG	1849	6	-	Pisum sativum	light responsiveness
OsAGC25	G-Box	CACGTG	1986	6	-	Pisum sativum	light responsiveness
OsAGC25	G-Box	CACGTT	1994	6	+	Pisum sativum	light responsiveness
OsAGC25	G-box	ACACGTG(G/t)CACC	1835	10.5	+	Lycopersicon esculentum	light responsiveness
OsAGC25	G-box	tgACACGTGGCA	1846	11	-	Lycopersicon esculentum	light responsiveness
OsAGC25	G-box	ACACGTGGC	1847	9	-	Brassica napus	light responsiveness
OsAGC25	G-box	GCCACGTGGA	1834	9	-	Arabidopsis thaliana	light responsiveness
OsAGC25	G-box	CACGTG	1836	6	-	Arabidopsis thaliana	light responsiveness
OsAGC25	G-box	CACGTG	1849	6	-	Arabidopsis thaliana	light responsiveness
OsAGC25	G-box	CACGTG	1986	6	-	Arabidopsis thaliana	light responsiveness
OsAGC25	Box 4	ATTAAT	253	6	+	Petroselinum crispum	light responsiveness
OsAGC25	Box 4	ATTAAT	900	6	+	Petroselinum crispum	light responsiveness
OsAGC25	Box II	CCACGTGGC	1834	9	-	Petroselinum crispum	light responsiveness
OsAGC25	Box II	CCACGTGGC	1835	9	+	Petroselinum crispum	light responsiveness
OsAGC25	LTR	CCGAAA	356	6	-	Hordeum vulgare	low-temperature responsiveness
OsAGC25	CGTCA-motif	CGTCA	1724	5	-	Hordeum vulgare	MeJA responsiveness
OsAGC25	CGTCA-motif	CGTCA	1860	5	-	Hordeum vulgare	MeJA responsiveness
OsAGC25	TGACG-motif	TGACG	1724	5	+	Hordeum vulgare	MeJA responsiveness
OsAGC25	TGACG-motif	TGACG	1860	5	+	Hordeum vulgare	MeJA responsiveness
OsAGC25	CAT-box	GCCACT	1821	6	+	Arabidopsis thaliana	meristem expression
OsAGC25	CAT-box	GCCACT	1908	6	+	Arabidopsis thaliana	meristem expression
OsAGC25	O2-site	GATGATGTGG	1858	9	+	Zea mays	zein metabolism regulation
OsAGC26	ABRE	ACGTG	1698	5	-	Arabidopsis thaliana	abscisic acid responsiveness
OsAGC26	ABRE	CACGTG	1737	6	-	Arabidopsis thaliana	abscisic acid responsiveness
OsAGC26	ABRE	ACGTG	1738	5	+	Arabidopsis thaliana	abscisic acid responsiveness
OsAGC26	ABRE	ACGTG	1900	5	+	Arabidopsis thaliana	abscisic acid responsiveness
OsAGC26	ARE	AAACCA	130	6	-	Zea mays	anoxic specific inducibility
OsAGC26	ARE	AAACCA	450	6	-	Zea mays	anoxic specific inducibility
OsAGC26	ARE	AAACCA	617	6	+	Zea mays	anoxic specific inducibility
OsAGC26	ARE	AAACCA	887	6	+	Zea mays	anoxic specific inducibility
OsAGC26	GC-motif	CCCCCG	1527	6	-	Zea mays	anoxic specific inducibility
OsAGC26	GC-motif	CCCCCG	1918	6	+	Zea mays	anoxic specific inducibility
OsAGC26	Sp1	GGGCGG	921	6	+	Oryza sativa	light responsiveness
OsAGC26	Sp1	GGGCGG	1297	6	-	Oryza sativa	light responsiveness
OsAGC26	Sp1	GGGCGG	1521	6	+	Oryza sativa	light responsiveness
OsAGC26	G-box	CACGTC	1899	6	-	Zea mays	light responsiveness
OsAGC26	G-Box	CACGTT	1698	6	+	Pisum sativum	light responsiveness
OsAGC26	G-Box	CACGTG	1737	6	-	Pisum sativum	light responsiveness
OsAGC26	G-box	CACGTG	1737	6	-	Arabidopsis thaliana	light responsiveness
OsAGC26	ATC-motif	TGCTATCCA	200	9	+	Pisum sativum	light responsiveness
OsAGC26	Box 4	ATTAAT	823	6	+	Petroselinum crispum	light responsiveness
OsAGC26	GATA-motif	GATAGGG	725	7	-	Pisum sativum	light responsiveness
OsAGC26	chs-CMA2a	TCACTTGA	18	8	-	Petroselinum crispum	light responsiveness
OsAGC26	chs-CMA2a	TCACTTGA	49	8	-	Petroselinum crispum	light responsiveness
OsAGC26	GATA-motif	GATAGGA	1598	7	+	Arabidopsis thaliana	light responsiveness
OsAGC26	TCT-motif	TCTTAC	462	6	+	Arabidopsis thaliana	light responsiveness
OsAGC26	LTR	CCGAAA	7	6	+	Hordeum vulgare	low-temperature responsiveness
OsAGC26	CGTCA-motif	CGTCA	1658	5	-	Hordeum vulgare	MeJA responsiveness
OsAGC26	TGACG-motif	TGACG	1658	5	+	Hordeum vulgare	MeJA responsiveness
OsAGC26	CAT-box	GCCACT	1504	6	+	Arabidopsis thaliana	meristem expression
OsAGC26	CAT-box	GCCACT	1836	6	+	Arabidopsis thaliana	meristem expression
OsAGC26	TCA-element	CCATCTTTTT	327	9	+	Nicotiana tabacum	salicylic acid responsiveness
OsAGC26	O2-site	GATGACATGG	1028	9	-	Zea mays	zein metabolism regulation
