# Supplementary material for: Genome-Wide Identification of the AGC Protein Kinase Gene Family Related to Photosynthesis in Rice (Oryza sativa)
Source: Int J Mol Sci. 2022 Oct 19;23(20):12557. doi: 10.3390/ijms232012557 (PMC9603967; doi:10.3390/ijms232012557)
Supplement: Supplementary file 1 [file ijms-23-12557-s001.zip › Supplemental Table S6.xlsx]

## Sheet: Exp
Table S6 The expression data based on RNA-seq of OsAGC genes
Gene	Locus ID	Leaf blade						Leaf sheath				Root				Stem				Inflorescence			Anther				Pistil			Lemma			Palea			Ovary				Embryo					Endosperm
		vegetative		reproductive		ripening		vegetative		reproductive		vegetative		reproductive		reproductive		ripening
		12:00	0:00	12:00	0:00	12:00	0:00	12:00	0:00	12:00	0:00	12:00	0:00	12:00	0:00	12:00	0:00	12:00	0:00	0.6-1.0mm	3.0-4.0mm	5.0-10.0mm	0.3-0.6mm	0.7-1.0mm	1.2-1.5mm	1.6-2.0mm	5-10cm	10-14cm	14-18cm	1.5-2.0mm	4.0-5.0mm	7mm	1.5-2.0mm	4.0-5.0mm	7mm	01 DAF	03 DAF	05 DAF	07 DAF	07 DAF	10 DAF	14 DAF	28 DAF	42 DAF	07 DAF	10 DAF	14 DAF	28 DAF	42 DAF
		Leaf blade 1	Leaf blade 2	Leaf blade 3	Leaf blade 4	Leaf blade 5	Leaf blade 6	Leaf sheath 1	Leaf sheath 2	Leaf sheath 3	Leaf sheath 4	Root 1	Root 2	Root 3	Root 4	Stem 1	Stem 2	Stem 3	Stem 4	Inflorescence 1	Inflorescence 2	Inflorescence 3	Anther 1	Anther 2	Anther 3	Anther 4	Pistil 1	Pistil 2	Pistil 3	Lemma 1	Lemma 2	Lemma 3	Palea 1	Palea 2	Palea 3	Ovary 1	Ovary 2	Ovary 3	Ovary 4	Embryo 1	Embryo 2	Embryo 3	Embryo 4	Embryo 5	Endosperm 1	Endosperm 2	Endosperm 3	Endosperm 4	Endosperm 5
OsAGC1	Os01g0174700	-2.339	-1.19	-2.35	-1.39	-1.093	-0.3261	-1.526	-0.787	-3.075	-1.704	-3.233	-2.989	-3.21	-3.114	-0.6891	-0.6863	-2.367	-1.625	1.224	0.7443	-0.1627	-0.738	-0.5808	-1.741	-1.622	-0.6188	-0.3208	-0.2648	-0.8517	-0.6143	-1.8	-1.331	-0.6114	-1.91	-0.4572	0.2098	-1.367	-2.192	-0.4565	-0.2109	0.02007	-0.07053	-0.2441	-1.907	-1.695	-1.816	-4.299	-3.532
OsAGC2	Os01g0233800	-8.524	-8.457	-8.726	-9.196	-8.51	-8.324	-9.332	-9.5	-6.502	-8.317	-8.419	-7.323	-8.223	-8.724	-9.48	-9.444	-8.476	-8.892	-8.482	-8.808	-8.613	-8.733	-4.923	-6.692	-6.415	-8.73	-8.23	-8.341	-7.695	-9.587	-8.692	-6.931	-9.112	-8.975	-5.949	-7.711	-7.397	-7.883	-7.146	-7.164	-7.606	-6.746	-5.824	-7.646	-7.012	-7.962	-6.73	-7.191
OsAGC3	Os01g0872800	-2.161	1.097	-0.1232	0.9677	-1.521	0.3354	-1.856	-0.7791	-0.6167	-0.4591	-0.2692	-0.3044	-0.4316	-0.2504	-0.7753	-0.6319	-1.036	-0.6579	0.5432	0.3757	0.3982	0.1952	-0.7229	-0.8548	-0.5621	-0.05301	0.3716	0.4174	-0.05999	-0.7901	-0.9353	-0.07407	-0.6371	-0.8786	-1.034	-0.7568	-0.7967	-0.8362	-0.3529	-1.169	-1.15	-0.2236	-0.1752	-1.398	-0.9995	-1.288	-1.531	-0.8907
OsAGC4	Os02g0603000	-7.665	-8.195	-6.842	-7.733	-5.869	-6.715	-8.42	-8.837	-6.667	-7.745	-9.482	-8.823	-7.17	-8.202	-7.956	-7.606	-8.2	-8.048	-8.727	-8.594	-8.675	-9.405	-9.894	-9.429	-9.548	-9.712	-8.86	-9.605	-8.411	-9.229	-8.402	-8.02	-9.261	-9.497	-9.244	-8.713	-8.4	-8.67	-9.701	-9.328	-8.671	-8.768	-7.533	-8.049	-8.109	-7.764	-7.309	-7.835
OsAGC5	Os02g0654300	-4.782	-5.441	-4.516	-5.392	-6.973	-7.086	-0.4691	0.1869	-3.222	-2.778	-1.233	-0.937	-2.085	-2.288	0.6322	0.6243	0.7131	0.4433	1.682	1.946	2.012	1.06	0.8504	0.453	-0.3467	2.094	1.724	1.483	1.673	1.423	-0.6893	1.492	1.544	-0.7202	0.3264	1.242	-0.5038	-1.13	-0.6595	-0.1211	-0.383	-0.4043	-0.6037	-3.269	-3.567	-5.379	-6.92	-7.683
OsAGC6	Os02g0725000	0.5048	-1.28	-0.6613	-5.108	-1.655	-4.806	-0.402	-0.2586	-2.25	-2.931	-0.03898	-0.3311	-0.6076	-0.8574	0.3389	-0.1792	-0.2127	-1.557	0.6114	0.4942	0.5815	0.9742	1.333	-0.4788	-1.934	1.613	1.928	2.047	1.586	2.295	-0.3947	1.642	2.218	-0.7969	0.3119	0.7336	-0.4164	-1.166	-0.9458	-0.8772	-1.054	-2.604	-3.631	-1.824	-1.196	-3.964	-7.125	-7.916
OsAGC7	Os03g0334000	-6.093	-6.004	-8.31	-8.399	-8.154	-8.273	-6.038	-7.25	-6.809	-8.844	-5.679	-5.287	-6.414	-7.621	-6.327	-8.674	-6.945	-7.849	-6.853	-7.051	-7.316	-5.01	-5.728	-6.108	-5.909	-6.644	-6.874	-6.933	-6.87	-6.994	-6.422	-6.843	-7.416	-6.642	-5.778	-6.318	-6.998	-6.985	-7.674	-8.755	-8.927	-7.897	-6.521	-7.798	-6.533	-4.103	-2.78	-2.798
OsAGC8	Os03g0711800	-0.8615	-0.6887	-0.364	-0.3041	-0.5496	-0.2391	-1.279	-0.8622	-0.6996	-0.4124	-0.4186	-0.5448	-0.1156	-0.1573	9e-05	-0.02314	-0.5825	-0.4521	0.7686	0.5468	0.5477	0.376	0.6683	0.1584	-0.5065	0.4735	0.3768	0.1666	0.2749	-0.04541	-0.3703	0.1688	-0.05315	-0.4592	-0.2522	-0.1439	0.6557	0.8623	0.1207	0.2855	0.471	0.3129	0.4118	-0.4759	-0.2081	-0.274	-0.3113	0.4188
OsAGC9	Os04g0304200	2.939	2.527	2.384	1.747	2.266	1.625	0.1664	-0.2698	1.419	1.303	-4.376	-4.381	-3.286	-2.949	-3.717	-1.289	-1.045	-0.2219	-4.584	-4.521	-4.772	-3.838	-4.073	-3.985	-3.756	-4.186	-4.116	-3.921	-5.384	-5.063	-2.209	-5.005	-5.127	-3.001	-4.229	-4.801	-3.959	-3.83	-4.956	-5.317	-4.038	-3.827	-3.638	-4.408	-4.65	-4.944	-7.186	-7.153
OsAGC10	Os04g0488700	-2.53	-2.374	-2.619	-4.626	-3.411	-3.871	-5.095	-4.414	-5.517	-4.894	-5.794	-4.721	-4.439	-4.795	-6.602	-6.108	-5.611	-5.216	-5.219	-5.678	-5.35	-4.488	-3.884	-2.992	-4.521	-4.622	-4.17	-4.193	-5.159	-4.487	-4.53	-5.434	-4.676	-4.491	-4.55	-5.277	-6.294	-5.75	-7.803	-7.059	-6.931	-6.242	-5.847	-6.155	-5.065	-4.526	-3.113	-3.118
OsAGC11	Os04g0546300	-1.927	-0.4497	-2.031	-0.404	-1.715	-0.4442	-1.562	-0.5458	-1.627	0.221	-0.07408	0.1187	-0.6649	-0.07193	-0.4373	-0.1142	-1.03	0.1896	0.2772	0.6752	0.5895	-0.4754	-0.9994	-1.088	-1.306	0.04765	-0.02097	-0.2447	0.05978	-0.8151	-1.648	-0.1632	-0.7363	-1.686	-0.3521	0.08024	-0.4315	-0.5294	-1.235	-0.6291	-0.3338	-0.3522	-0.7481	-0.9145	-0.5312	0.3326	1.025	1.244
OsAGC12	Os05g0237400	-8.653	-8.971	-8.911	-9.35	-8.638	-9.149	-9.473	-9.444	-6.657	-8.816	-8.919	-8.113	-7.333	-8.522	-9.446	-9.619	-9.282	-8.688	-8.557	-9.27	-9.167	-7.094	-6.053	-6.869	-5.677	-8.886	-8.125	-9.229	-7.508	-7.501	-9.169	-7.345	-7.946	-9.778	-6.088	-7.144	-6.782	-8.182	-9.907	-9.626	-8.743	-8.648	-7.538	-8.271	-8.38	-7.688	-5.873	-5.585
OsAGC13	Os06g0291600	-4.927	-4.279	-5.187	-3.46	-4.687	-3.93	-2.014	-1.603	-3.924	-3.175	-2.019	-1.997	-2.903	-2.861	-0.5995	-1.773	-3.044	-3.385	-0.9843	-0.7602	-0.768	-1.568	-1.658	-2.174	-1.26	-1.159	-1.018	-1.21	-1.279	-1.19	-3.108	-1.478	-1.211	-3.694	-1.42	-1.439	-2.081	-2.115	-0.6307	-0.5872	-0.85	-1.502	-1.987	-2.723	-2.655	-3.052	-5.023	-4.414
OsAGC14	Os07g0680900	-0.06083	0.6968	0.2598	0.7987	-0.5138	0.145	-0.112	0.1574	0.232	0.6412	-0.01701	0.3133	0.3565	0.4071	-0.08827	0.757	0.8525	0.8939	0.9679	0.93	1.124	1.374	0.641	1.455	2.217	1.352	0.9832	1.127	1.374	1.645	1.259	1.479	1.609	1.276	0.6069	-0.2097	-0.3448	0.2378	0.3243	0.9827	0.8595	1.084	0.877	0.4933	1.67	1.179	1.935	1.148
OsAGC15	Os08g0491200	-8.79	-4.63	-7.01	-4.774	-7.268	-3.902	-5.187	-3.687	-5.502	-5.078	-3.527	-3.007	-5.013	-4.555	-3.542	-4.42	-6.879	-4.819	-2.204	-2.235	-2.207	-4.706	-3.67	-3.542	-4.308	-2.138	-2.236	-2.461	-2.356	-3.556	-3.696	-2.457	-3.229	-3.883	-3.14	-4.162	-4.777	-5.735	-3.829	-3.986	-4.493	-4.366	-5.147	-6.322	-7.305	-6.919	-7.426	-7.223
OsAGC16	Os09g0258500	-2.664	-2.304	-2.271	-1.974	-2.282	-1.89	-2.547	-1.641	-2.121	-1.461	-1.765	-1.567	-2.047	-1.976	-1.584	-1.564	-2.358	-2.103	-0.9293	-1.032	-1.044	-0.758	-0.6088	-0.903	-0.5889	-0.7423	-0.846	-1.016	-0.6038	-0.6615	-1.486	-0.5904	-0.6365	-1.612	-1.058	-0.9727	-1.23	-1.378	-1.303	-0.7623	-0.7565	-1.193	-1.365	-2.164	-2.23	-2.565	-2.341	-1.999
OsAGC17	Os09g0478500	-2.142	-1.234	-1.822	-0.9964	-1.475	-0.5581	-1.227	-0.5949	-1.602	-1.008	-0.3658	-0.4235	-1.184	-1.043	-0.2863	-1.417	-1.646	-1.639	1.024	0.712	0.6464	-0.4492	-0.5271	-1.345	-1.799	0.3901	0.3983	0.2509	0.5603	-0.2683	-0.9782	0.307	-0.3256	-1.737	-0.2912	0.1988	-0.8262	-1.576	-0.00767	0.2471	-0.4703	-0.8524	-1.181	-2.681	-2.083	-2.843	-3.316	-2.819
OsAGC18	Os09g0486700	-6.117	-7.759	-6.575	-8.05	-6.367	-6.689	-3.488	-2.409	-6.384	-6.159	0.8257	0.869	0.1925	0.3076	-3.92	-4.701	-3.835	-4.201	-0.8937	-1.412	-1.844	-7.914	-8.169	-8.469	-9.886	-3.703	-3.761	-3.527	-1.685	0.1422	-2.991	-2.249	0.1366	-2.732	-3.983	-4.677	-5.315	-4.434	-1.381	-0.7565	-1.615	-2.76	-4.141	-7.355	-4.901	-6.846	-7.422	-7.508
OsAGC19	Os10g0562500	-4.124	-4.686	-3.068	-3.438	-3.282	-3.603	-1.45	-0.7524	-3.127	-3.379	-1.515	-1.707	-1.64	-1.731	-0.2549	-1.584	-2.883	-2.616	0.3892	0.8275	0.5149	-0.1576	-0.4246	-2.215	-1.081	-0.5186	-0.6305	-0.5855	-0.6411	-1.697	-2.864	-0.7239	-1.68	-3.139	-1.487	-1.741	-0.5643	-1.09	0.194	-0.4538	-0.4831	0.4075	0.441	-1.426	-1.842	-2.108	-3.461	-3.069
OsAGC20	Os11g0102200	-0.5181	2.499	2.095	3.152	0.5238	2.685	-0.008597	0.3466	2.743	2.465	-3.052	-2.788	-0.6699	-0.1387	-5.718	-0.7841	1.311	2.049	-6.905	-5.667	-5.749	-5.784	-7.642	-8.721	-6.923	-7.314	-6.411	-4.286	-5.405	-3.788	1.878	-3.79	-2.14	1.909	-3.637	-3.51	-1.729	-1.873	-5.565	-4.308	-1.733	1.095	1.431	-2.206	-1.818	-1.778	-2.351	-0.8021
OsAGC21	Os11g0150700	-4.843	-4.018	-3.446	-5.629	-3.758	-5.181	-0.8775	-0.7337	-0.3063	-0.6417	-0.9545	-0.889	-2.225	-2.644	-3.841	-6.259	-7.896	-5.392	-3.697	-3.472	-3.38	-6.299	-6.64	-6.547	-5.855	-4.732	-5.529	-6.102	-2.633	-1.786	-4.762	-2.967	-1.905	-5.311	-4.939	-4.241	-2.809	-2.447	-2.2	-3.006	-3.64	-4.358	-5.191	-4.586	-4.75	-4.44	-7.293	-8.107
OsAGC22	Os12g0101800	-1.91	1.04	0.6106	1.707	-0.9835	1.1	-1.43	-1.014	1.408	1.11	-4.419	-4.147	-2.277	-1.574	-7.521	-2.197	-0.0532	0.6705	-8.562	-7.252	-7.295	-7.07	-8.739	-7.645	-9.051	-8.526	-7.212	-6.057	-7.493	-5.686	0.2762	-5.738	-3.819	0.3888	-5.083	-5.28	-3.438	-3.565	-7.365	-6.208	-3.544	-0.7561	-0.3919	-3.97	-3.373	-3.383	-3.766	-2.365
OsAGC23	Os12g0149700	-7.928	-5.772	-5.686	-6.389	-8.601	-6.151	-5.483	-4.271	-6.616	-7.198	-2.718	-2.588	-3.732	-3.678	-2.739	-2.438	-4.519	-3.207	-1.309	-1.275	-1.786	-3.579	-3.331	-4.444	-3.69	-1.084	-1.293	-1.458	-1.65	-2.11	-4.951	-1.902	-2.088	-6.292	-3.863	-4.126	-6.833	-6.843	-2.777	-2.914	-3.102	-3.529	-4.159	-8.238	-7.936	-8.092	-7.183	-8.093
OsAGC24	Os12g0480200	-2.287	-2.169	-2.564	-3.668	-4.112	-4.387	-0.6819	-0.3026	-0.9058	-0.622	-0.3033	-0.4593	-1.75	-1.447	0.3679	0.1233	-0.06293	-0.3027	0.113	0.2876	0.1868	0.1348	0.5816	0.3664	-1.881	0.2376	0.3291	0.4023	0.8186	0.6514	-1.099	0.8444	0.6221	-1.056	0.06113	0.0581	-1.227	-1.905	-0.2435	-0.557	-0.6275	-0.4911	-1.007	-2.443	-2.427	-2.978	-3.412	-3.387
OsAGC25	Os12g0614600	-8.726	-7.455	-9.016	-9.337	-8.784	-8.248	-3.545	-2.303	-6.568	-7.874	-3.243	-3	-3.842	-3.687	-0.8165	-5.167	-7.218	-8.311	0.8825	0.9377	0.1309	-0.3212	-4.307	-8.354	-9.857	-0.5975	-0.7723	-0.6761	-1.601	-2.828	-4.46	-1.209	-3.169	-7.286	-2.964	-2.451	-3.946	-3.068	-0.5845	-0.9956	-1.587	-2.231	-2.494	-4.16	-3.409	-4.792	-6.004	-4.565
OsAGC26	Os12g0621500	-8.34	-8.574	-8.742	-8.856	-8.489	-8.315	-9.316	-8.67	-6.344	-8.506	-7.472	-6.945	-6.797	-7.212	-7.63	-8.24	-6.976	-6.836	-7.937	-8.928	-8.035	-4.537	-3.47	-8.467	-3.458	-8.451	-8.331	-8.965	-8.088	-9.112	-8.297	-7.433	-8.571	-8.235	-7.678	-7.646	-6.51	-6.852	-9.547	-9.102	-7.938	-5.565	-5.322	-7.304	-7.575	-5.964	-1.839	-2.212
