# Supplementary material for: Genome-Wide Identification of the AGC Protein Kinase Gene Family Related to Photosynthesis in Rice (Oryza sativa)
Source: Int J Mol Sci. 2022 Oct 19;23(20):12557. doi: 10.3390/ijms232012557 (PMC9603967; doi:10.3390/ijms232012557)
Supplement: Supplementary file 1 [file ijms-23-12557-s001.zip › Supplemental Table S7.xlsx]

## Sheet: Sheet1
Table S7 Primer sequences used in this study
Gene	Locus ID	Forward primer	Reverse primer
OsAGC3	Os01g0872800	AGAATTATAGCACGCGATCTCA	GACAACCAACTTGAATCCTGAC
OsAGC9	Os04g0304200	CATTCTTTCTGTCGCCTACTTG	TAGGCTTGGATCGATACCAATC
OsAGC20	Os11g0102200	ATCGATCGAGAAACAGAGGATC	TAGCTCTCAAGTCGATCTCAAC
OsAGC22	Os12g0101800	CTAAGCATGTCAATGACCGAAG	AAAGCTCTCAGGTCTTTCATCA
OsRL3	Os02g0706400	AGTACTTCTATCCTTTCTGGCG	GAGTAGGAACGGACACACATTA
LC7	Os07g0658400	TTTGCTTGCTTGATCGGATATG	TTGACCAAGGCCATAAATTTCG
DGP1	Os01g0837600	GCATCTGCTACAACATGAACAA	GTTCTCCTTCTCAAGCTCCTTC
OsActin	Os10g0510000	TTCAGCCCCTTGTCTGTGAC	CCATCCCAACCATAACGCCT
